# Supplementary material for: Revealing oxidative stress-related genes in osteoporosis and advanced structural biological study for novel natural material discovery regarding MAPKAPK2
Source: Front Endocrinol (Lausanne). 2022 Nov 21;13:1052721. doi: 10.3389/fendo.2022.1052721 (PMC9720258; doi:10.3389/fendo.2022.1052721)
Supplement: Supplementary Table 1 — The OS-related genes obtained from GeneCards database. [file DataSheet_1.csv]

Gene Symbol	Description	Category	Gifts	GC Id	Relevance score	GeneCards Link
NOS3	Nitric Oxide Synthase 3	Protein Coding	49	GC07P150990	64.5676193237305	https://www.genecards.org/cgi-bin/carddisp.pl?gene=NOS3
NOS2	Nitric Oxide Synthase 2	Protein Coding	47	GC17M027756	58.5458564758301	https://www.genecards.org/cgi-bin/carddisp.pl?gene=NOS2
NOS1	Nitric Oxide Synthase 1	Protein Coding	48	GC12M117208	46.5723114013672	https://www.genecards.org/cgi-bin/carddisp.pl?gene=NOS1
SOD1	Superoxide Dismutase 1	Protein Coding	50	GC21P031659	46.1223449707031	https://www.genecards.org/cgi-bin/carddisp.pl?gene=SOD1
CAT	Catalase	Protein Coding	49	GC11P034460	45.5378570556641	https://www.genecards.org/cgi-bin/carddisp.pl?gene=CAT
CPT2	Carnitine Palmitoyltransferase 2	Protein Coding	48	GC01P053196	42.3938484191895	https://www.genecards.org/cgi-bin/carddisp.pl?gene=CPT2
AIFM1	Apoptosis Inducing Factor Mitochondria Associated 1	Protein Coding	46	GC0XM130129	41.4300498962402	https://www.genecards.org/cgi-bin/carddisp.pl?gene=AIFM1
CARS2	Cysteinyl-TRNA Synthetase 2, Mitochondrial	Protein Coding	41	GC13M110641	41.2131309509277	https://www.genecards.org/cgi-bin/carddisp.pl?gene=CARS2
TNF	Tumor Necrosis Factor	Protein Coding	49	GC06P083695	39.1576614379883	https://www.genecards.org/cgi-bin/carddisp.pl?gene=TNF
ELAC2	ElaC Ribonuclease Z 2	Protein Coding	42	GC17M012991	38.5198745727539	https://www.genecards.org/cgi-bin/carddisp.pl?gene=ELAC2
FARS2	Phenylalanyl-TRNA Synthetase 2, Mitochondrial	Protein Coding	42	GC06P005261	38.5039443969727	https://www.genecards.org/cgi-bin/carddisp.pl?gene=FARS2
NFE2L2	NFE2 Like BZIP Transcription Factor 2	Protein Coding	48	GC02M177227	37.9563598632813	https://www.genecards.org/cgi-bin/carddisp.pl?gene=NFE2L2
TP53	Tumor Protein P53	Protein Coding	50	GC17M007661	37.5853576660156	https://www.genecards.org/cgi-bin/carddisp.pl?gene=TP53
HMOX1	Heme Oxygenase 1	Protein Coding	49	GC22P035380	37.2421417236328	https://www.genecards.org/cgi-bin/carddisp.pl?gene=HMOX1
OXSR1	Oxidative Stress Responsive Kinase 1	Protein Coding	40	GC03P038183	35.0781593322754	https://www.genecards.org/cgi-bin/carddisp.pl?gene=OXSR1
GFM1	G Elongation Factor Mitochondrial 1	Protein Coding	44	GC03P158644	34.8877906799316	https://www.genecards.org/cgi-bin/carddisp.pl?gene=GFM1
AARS2	Alanyl-TRNA Synthetase 2, Mitochondrial	Protein Coding	42	GC06M066237	34.4394836425781	https://www.genecards.org/cgi-bin/carddisp.pl?gene=AARS2
SOD2	Superoxide Dismutase 2	Protein Coding	48	GC06M159669	34.0208206176758	https://www.genecards.org/cgi-bin/carddisp.pl?gene=SOD2
MAPK14	Mitogen-Activated Protein Kinase 14	Protein Coding	49	GC06P083841	32.2444343566895	https://www.genecards.org/cgi-bin/carddisp.pl?gene=MAPK14
GSR	Glutathione-Disulfide Reductase	Protein Coding	48	GC08M030678	32.0044975280762	https://www.genecards.org/cgi-bin/carddisp.pl?gene=GSR
OSGIN1	Oxidative Stress Induced Growth Inhibitor 1	Protein Coding	34	GC16P083934	31.8418502807617	https://www.genecards.org/cgi-bin/carddisp.pl?gene=OSGIN1
MAPK8	Mitogen-Activated Protein Kinase 8	Protein Coding	47	GC10P048306	31.0552291870117	https://www.genecards.org/cgi-bin/carddisp.pl?gene=MAPK8
XDH	Xanthine Dehydrogenase	Protein Coding	45	GC02M031334	30.145694732666	https://www.genecards.org/cgi-bin/carddisp.pl?gene=XDH
OSER1	Oxidative Stress Responsive Serine Rich 1	Protein Coding	32	GC20M044195	29.7303638458252	https://www.genecards.org/cgi-bin/carddisp.pl?gene=OSER1
MPO	Myeloperoxidase	Protein Coding	49	GC17M058269	29.361988067627	https://www.genecards.org/cgi-bin/carddisp.pl?gene=MPO
IL6	Interleukin 6	Protein Coding	47	GC07P022725	28.2883148193359	https://www.genecards.org/cgi-bin/carddisp.pl?gene=IL6
TXN	Thioredoxin	Protein Coding	44	GC09M110243	28.1910171508789	https://www.genecards.org/cgi-bin/carddisp.pl?gene=TXN
TUFM	Tu Translation Elongation Factor, Mitochondrial	Protein Coding	45	GC16M036978	28.0369987487793	https://www.genecards.org/cgi-bin/carddisp.pl?gene=TUFM
OSGIN2	Oxidative Stress Induced Growth Inhibitor Family Member 2	Protein Coding	30	GC08P089901	27.3517761230469	https://www.genecards.org/cgi-bin/carddisp.pl?gene=OSGIN2
POLR1C	RNA Polymerase I And III Subunit C	Protein Coding	42	GC06P083925	27.3359680175781	https://www.genecards.org/cgi-bin/carddisp.pl?gene=POLR1C
MAPK1	Mitogen-Activated Protein Kinase 1	Protein Coding	49	GC22M021759	26.7882347106934	https://www.genecards.org/cgi-bin/carddisp.pl?gene=MAPK1
TSFM	Ts Translation Elongation Factor, Mitochondrial	Protein Coding	42	GC12P057778	26.4631309509277	https://www.genecards.org/cgi-bin/carddisp.pl?gene=TSFM
PARK7	Parkinsonism Associated Deglycase	Protein Coding	44	GC01P008102	26.1333274841309	https://www.genecards.org/cgi-bin/carddisp.pl?gene=PARK7
OLR1	Oxidized Low Density Lipoprotein Receptor 1	Protein Coding	41	GC12M021106	25.9189796447754	https://www.genecards.org/cgi-bin/carddisp.pl?gene=OLR1
MTRFR	Mitochondrial Translation Release Factor In Rescue	Protein Coding	28	GC12P126254	25.9104804992676	https://www.genecards.org/cgi-bin/carddisp.pl?gene=MTRFR
IL1B	Interleukin 1 Beta	Protein Coding	45	GC02M112829	25.4477996826172	https://www.genecards.org/cgi-bin/carddisp.pl?gene=IL1B
G6PD	Glucose-6-Phosphate Dehydrogenase	Protein Coding	48	GC0XM154551	25.1179294586182	https://www.genecards.org/cgi-bin/carddisp.pl?gene=G6PD
TXN2	Thioredoxin 2	Protein Coding	43	GC22M036467	24.9961357116699	https://www.genecards.org/cgi-bin/carddisp.pl?gene=TXN2
VARS2	Valyl-TRNA Synthetase 2, Mitochondrial	Protein Coding	42	GC06P083680	24.8829975128174	https://www.genecards.org/cgi-bin/carddisp.pl?gene=VARS2
PNPT1	Polyribonucleotide Nucleotidyltransferase 1	Protein Coding	42	GC02M055634	24.8775386810303	https://www.genecards.org/cgi-bin/carddisp.pl?gene=PNPT1
SIRT1	Sirtuin 1	Protein Coding	46	GC10P067884	24.3709487915039	https://www.genecards.org/cgi-bin/carddisp.pl?gene=SIRT1
CYCS	Cytochrome C, Somatic	Protein Coding	46	GC07M025118	24.0258960723877	https://www.genecards.org/cgi-bin/carddisp.pl?gene=CYCS
CASP3	Caspase 3	Protein Coding	47	GC04M184627	23.979850769043	https://www.genecards.org/cgi-bin/carddisp.pl?gene=CASP3
RYR2	Ryanodine Receptor 2	Protein Coding	46	GC01P237042	23.8239269256592	https://www.genecards.org/cgi-bin/carddisp.pl?gene=RYR2
GPX1	Glutathione Peroxidase 1	Protein Coding	45	GC03M051185	23.5075759887695	https://www.genecards.org/cgi-bin/carddisp.pl?gene=GPX1
NQO1	NAD(P)H Quinone Dehydrogenase 1	Protein Coding	46	GC16M069706	23.1217956542969	https://www.genecards.org/cgi-bin/carddisp.pl?gene=NQO1
APP	Amyloid Beta Precursor Protein	Protein Coding	49	GC21M025880	23.0224685668945	https://www.genecards.org/cgi-bin/carddisp.pl?gene=APP
CRP	C-Reactive Protein	Protein Coding	44	GC01M159727	23.0022869110107	https://www.genecards.org/cgi-bin/carddisp.pl?gene=CRP
MTFMT	Mitochondrial Methionyl-TRNA Formyltransferase	Protein Coding	40	GC15M065001	22.6736850738525	https://www.genecards.org/cgi-bin/carddisp.pl?gene=MTFMT
PTGS2	Prostaglandin-Endoperoxide Synthase 2	Protein Coding	47	GC01M186640	22.4568672180176	https://www.genecards.org/cgi-bin/carddisp.pl?gene=PTGS2
PON1	Paraoxonase 1	Protein Coding	46	GC07M095297	22.4365577697754	https://www.genecards.org/cgi-bin/carddisp.pl?gene=PON1
CXCL8	C-X-C Motif Chemokine Ligand 8	Protein Coding	38	GC04P073740	22.1379928588867	https://www.genecards.org/cgi-bin/carddisp.pl?gene=CXCL8
HSPA5	Heat Shock Protein Family A (Hsp70) Member 5	Protein Coding	46	GC09M125234	22.1274681091309	https://www.genecards.org/cgi-bin/carddisp.pl?gene=HSPA5
GTPBP3	GTP Binding Protein 3, Mitochondrial	Protein Coding	40	GC19P066224	22.1197490692139	https://www.genecards.org/cgi-bin/carddisp.pl?gene=GTPBP3
ACADVL	Acyl-CoA Dehydrogenase Very Long Chain	Protein Coding	44	GC17P007219	21.9383602142334	https://www.genecards.org/cgi-bin/carddisp.pl?gene=ACADVL
MAP3K5	Mitogen-Activated Protein Kinase Kinase Kinase 5	Protein Coding	45	GC06M136557	21.9044551849365	https://www.genecards.org/cgi-bin/carddisp.pl?gene=MAP3K5
ADPRS	ADP-Ribosylserine Hydrolase	Protein Coding	29	GC01P036089	21.8274383544922	https://www.genecards.org/cgi-bin/carddisp.pl?gene=ADPRS
SLC6A4	Solute Carrier Family 6 Member 4	Protein Coding	46	GC17M030194	21.7059574127197	https://www.genecards.org/cgi-bin/carddisp.pl?gene=SLC6A4
NOS1AP	Nitric Oxide Synthase 1 Adaptor Protein	Protein Coding	38	GC01P162069	21.5121192932129	https://www.genecards.org/cgi-bin/carddisp.pl?gene=NOS1AP
CRH	Corticotropin Releasing Hormone	Protein Coding	42	GC08M066176	21.3933715820313	https://www.genecards.org/cgi-bin/carddisp.pl?gene=CRH
HADHA	Hydroxyacyl-CoA Dehydrogenase Trifunctional Multienzyme Complex Subunit Alpha	Protein Coding	45	GC02M026190	21.3487148284912	https://www.genecards.org/cgi-bin/carddisp.pl?gene=HADHA
MRPL44	Mitochondrial Ribosomal Protein L44	Protein Coding	40	GC02P223957	21.3322353363037	https://www.genecards.org/cgi-bin/carddisp.pl?gene=MRPL44
CYBA	Cytochrome B-245 Alpha Chain	Protein Coding	46	GC16M088643	21.3266410827637	https://www.genecards.org/cgi-bin/carddisp.pl?gene=CYBA
CALM1	Calmodulin 1	Protein Coding	44	GC14P090396	21.1292705535889	https://www.genecards.org/cgi-bin/carddisp.pl?gene=CALM1
FOXO3	Forkhead Box O3	Protein Coding	44	GC06P108559	21.1276035308838	https://www.genecards.org/cgi-bin/carddisp.pl?gene=FOXO3
JUN	Jun Proto-Oncogene, AP-1 Transcription Factor Subunit	Protein Coding	46	GC01M058780	21.1040344238281	https://www.genecards.org/cgi-bin/carddisp.pl?gene=JUN
GSTM1	Glutathione S-Transferase Mu 1	Protein Coding	40	GC01P109687	21.0769958496094	https://www.genecards.org/cgi-bin/carddisp.pl?gene=GSTM1
CCL2	C-C Motif Chemokine Ligand 2	Protein Coding	46	GC17P034255	21.0743637084961	https://www.genecards.org/cgi-bin/carddisp.pl?gene=CCL2
INS	Insulin	Protein Coding	45	GC11M002159	21.0211334228516	https://www.genecards.org/cgi-bin/carddisp.pl?gene=INS
HADHB	Hydroxyacyl-CoA Dehydrogenase Trifunctional Multienzyme Complex Subunit Beta	Protein Coding	45	GC02P026243	20.9448432922363	https://www.genecards.org/cgi-bin/carddisp.pl?gene=HADHB
G3BP1	G3BP Stress Granule Assembly Factor 1	Protein Coding	39	GC05P151771	20.8415374755859	https://www.genecards.org/cgi-bin/carddisp.pl?gene=G3BP1
OGG1	8-Oxoguanine DNA Glycosylase	Protein Coding	45	GC03P012414	20.7213115692139	https://www.genecards.org/cgi-bin/carddisp.pl?gene=OGG1
XBP1	X-Box Binding Protein 1	Protein Coding	44	GC22M028794	20.6807231903076	https://www.genecards.org/cgi-bin/carddisp.pl?gene=XBP1
DDIT3	DNA Damage Inducible Transcript 3	Protein Coding	44	GC12M057516	20.522029876709	https://www.genecards.org/cgi-bin/carddisp.pl?gene=DDIT3
GFM2	GTP Dependent Ribosome Recycling Factor Mitochondrial 2	Protein Coding	40	GC05M074721	20.3396797180176	https://www.genecards.org/cgi-bin/carddisp.pl?gene=GFM2
FOXO1	Forkhead Box O1	Protein Coding	47	GC13M040555	20.2657928466797	https://www.genecards.org/cgi-bin/carddisp.pl?gene=FOXO1
TARS2	Threonyl-TRNA Synthetase 2, Mitochondrial	Protein Coding	42	GC01P150568	20.1821441650391	https://www.genecards.org/cgi-bin/carddisp.pl?gene=TARS2
ATF4	Activating Transcription Factor 4	Protein Coding	44	GC22P039519	20.1818504333496	https://www.genecards.org/cgi-bin/carddisp.pl?gene=ATF4
RYR1	Ryanodine Receptor 1	Protein Coding	45	GC19P066612	20.0810718536377	https://www.genecards.org/cgi-bin/carddisp.pl?gene=RYR1
PRDX2	Peroxiredoxin 2	Protein Coding	44	GC19M012796	20.0211067199707	https://www.genecards.org/cgi-bin/carddisp.pl?gene=PRDX2
GSTP1	Glutathione S-Transferase Pi 1	Protein Coding	48	GC11P067583	19.9952659606934	https://www.genecards.org/cgi-bin/carddisp.pl?gene=GSTP1
ALB	Albumin	Protein Coding	48	GC04P073397	19.946891784668	https://www.genecards.org/cgi-bin/carddisp.pl?gene=ALB
KEAP1	Kelch Like ECH Associated Protein 1	Protein Coding	46	GC19M010486	19.8245239257813	https://www.genecards.org/cgi-bin/carddisp.pl?gene=KEAP1
AKT1	AKT Serine/Threonine Kinase 1	Protein Coding	50	GC14M104769	19.6570377349854	https://www.genecards.org/cgi-bin/carddisp.pl?gene=AKT1
HSF1	Heat Shock Transcription Factor 1	Protein Coding	43	GC08P144291	19.6454772949219	https://www.genecards.org/cgi-bin/carddisp.pl?gene=HSF1
PARP1	Poly(ADP-Ribose) Polymerase 1	Protein Coding	47	GC01M226360	19.5489044189453	https://www.genecards.org/cgi-bin/carddisp.pl?gene=PARP1
MSRA	Methionine Sulfoxide Reductase A	Protein Coding	41	GC08P010054	19.4274368286133	https://www.genecards.org/cgi-bin/carddisp.pl?gene=MSRA
EARS2	Glutamyl-TRNA Synthetase 2, Mitochondrial	Protein Coding	41	GC16M023538	19.425443649292	https://www.genecards.org/cgi-bin/carddisp.pl?gene=EARS2
CYP2D6	Cytochrome P450 Family 2 Subfamily D Member 6	Protein Coding	46	GC22M042126	19.4051189422607	https://www.genecards.org/cgi-bin/carddisp.pl?gene=CYP2D6
EIF2AK3	Eukaryotic Translation Initiation Factor 2 Alpha Kinase 3	Protein Coding	46	GC02M088556	19.3488006591797	https://www.genecards.org/cgi-bin/carddisp.pl?gene=EIF2AK3
EDN1	Endothelin 1	Protein Coding	46	GC06P012256	19.2974510192871	https://www.genecards.org/cgi-bin/carddisp.pl?gene=EDN1
CYBB	Cytochrome B-245 Beta Chain	Protein Coding	46	GC0XP037780	19.2149276733398	https://www.genecards.org/cgi-bin/carddisp.pl?gene=CYBB
HSP90AA1	Heat Shock Protein 90 Alpha Family Class A Member 1	Protein Coding	46	GC14M102080	19.208667755127	https://www.genecards.org/cgi-bin/carddisp.pl?gene=HSP90AA1
FASTKD2	FAST Kinase Domains 2	Protein Coding	38	GC02P206766	19.1974315643311	https://www.genecards.org/cgi-bin/carddisp.pl?gene=FASTKD2
IFNG	Interferon Gamma	Protein Coding	46	GC12M068154	19.1658535003662	https://www.genecards.org/cgi-bin/carddisp.pl?gene=IFNG
HSPB1	Heat Shock Protein Family B (Small) Member 1	Protein Coding	49	GC07P076302	19.1159515380859	https://www.genecards.org/cgi-bin/carddisp.pl?gene=HSPB1
PRKN	Parkin RBR E3 Ubiquitin Protein Ligase	Protein Coding	37	GC06M161348	19.0843811035156	https://www.genecards.org/cgi-bin/carddisp.pl?gene=PRKN
CYP3A4	Cytochrome P450 Family 3 Subfamily A Member 4	Protein Coding	49	GC07M099759	19.0650444030762	https://www.genecards.org/cgi-bin/carddisp.pl?gene=CYP3A4
TRDN	Triadin	Protein Coding	40	GC06M123198	19.0202713012695	https://www.genecards.org/cgi-bin/carddisp.pl?gene=TRDN
GAPDH	Glyceraldehyde-3-Phosphate Dehydrogenase	Protein Coding	47	GC12P021056	18.995662689209	https://www.genecards.org/cgi-bin/carddisp.pl?gene=GAPDH
ACADM	Acyl-CoA Dehydrogenase Medium Chain	Protein Coding	44	GC01P075724	18.9921569824219	https://www.genecards.org/cgi-bin/carddisp.pl?gene=ACADM
BCL2	BCL2 Apoptosis Regulator	Protein Coding	48	GC18M063123	18.9724082946777	https://www.genecards.org/cgi-bin/carddisp.pl?gene=BCL2
PRDX5	Peroxiredoxin 5	Protein Coding	43	GC11P064370	18.8913059234619	https://www.genecards.org/cgi-bin/carddisp.pl?gene=PRDX5
APOE	Apolipoprotein E	Protein Coding	48	GC19P066879	18.8557109832764	https://www.genecards.org/cgi-bin/carddisp.pl?gene=APOE
MAPK10	Mitogen-Activated Protein Kinase 10	Protein Coding	48	GC04M085990	18.8079528808594	https://www.genecards.org/cgi-bin/carddisp.pl?gene=MAPK10
MRPS34	Mitochondrial Ribosomal Protein S34	Protein Coding	36	GC16M001771	18.7936630249023	https://www.genecards.org/cgi-bin/carddisp.pl?gene=MRPS34
CPT1A	Carnitine Palmitoyltransferase 1A	Protein Coding	46	GC11M068754	18.7795028686523	https://www.genecards.org/cgi-bin/carddisp.pl?gene=CPT1A
ESR1	Estrogen Receptor 1	Protein Coding	50	GC06P151656	18.6653022766113	https://www.genecards.org/cgi-bin/carddisp.pl?gene=ESR1
CASQ2	Calsequestrin 2	Protein Coding	43	GC01M115700	18.5591125488281	https://www.genecards.org/cgi-bin/carddisp.pl?gene=CASQ2
EIF2S1	Eukaryotic Translation Initiation Factor 2 Subunit Alpha	Protein Coding	42	GC14P067359	18.5346965789795	https://www.genecards.org/cgi-bin/carddisp.pl?gene=EIF2S1
HSPA4	Heat Shock Protein Family A (Hsp70) Member 4	Protein Coding	40	GC05P133051	18.5071563720703	https://www.genecards.org/cgi-bin/carddisp.pl?gene=HSPA4
BDNF	Brain Derived Neurotrophic Factor	Protein Coding	46	GC11M027654	18.4888496398926	https://www.genecards.org/cgi-bin/carddisp.pl?gene=BDNF
ATP5F1A	ATP Synthase F1 Subunit Alpha	Protein Coding	36	GC18M046081	18.3808403015137	https://www.genecards.org/cgi-bin/carddisp.pl?gene=ATP5F1A
VWF	Von Willebrand Factor	Protein Coding	47	GC12M005917	18.3472003936768	https://www.genecards.org/cgi-bin/carddisp.pl?gene=VWF
IL10	Interleukin 10	Protein Coding	45	GC01M206767	18.2392902374268	https://www.genecards.org/cgi-bin/carddisp.pl?gene=IL10
FMO3	Flavin Containing Dimethylaniline Monoxygenase 3	Protein Coding	45	GC01P171090	18.2138614654541	https://www.genecards.org/cgi-bin/carddisp.pl?gene=FMO3
TGFB1	Transforming Growth Factor Beta 1	Protein Coding	49	GC19M041301	18.0645523071289	https://www.genecards.org/cgi-bin/carddisp.pl?gene=TGFB1
APEX1	Apurinic/Apyrimidinic Endodeoxyribonuclease 1	Protein Coding	42	GC14P020455	18.0424842834473	https://www.genecards.org/cgi-bin/carddisp.pl?gene=APEX1
HSPA1A	Heat Shock Protein Family A (Hsp70) Member 1A	Protein Coding	44	GC06P083713	18.030574798584	https://www.genecards.org/cgi-bin/carddisp.pl?gene=HSPA1A
STIP1	Stress Induced Phosphoprotein 1	Protein Coding	43	GC11P064382	17.9945487976074	https://www.genecards.org/cgi-bin/carddisp.pl?gene=STIP1
CYP1A2	Cytochrome P450 Family 1 Subfamily A Member 2	Protein Coding	45	GC15P074748	17.9452686309814	https://www.genecards.org/cgi-bin/carddisp.pl?gene=CYP1A2
QRSL1	Glutaminyl-TRNA Amidotransferase Subunit QRSL1	Protein Coding	39	GC06P106629	17.8396263122559	https://www.genecards.org/cgi-bin/carddisp.pl?gene=QRSL1
MTO1	Mitochondrial TRNA Translation Optimization 1	Protein Coding	41	GC06P073461	17.8275833129883	https://www.genecards.org/cgi-bin/carddisp.pl?gene=MTO1
ADIPOQ	Adiponectin, C1Q And Collagen Domain Containing	Protein Coding	44	GC03P186842	17.8120193481445	https://www.genecards.org/cgi-bin/carddisp.pl?gene=ADIPOQ
VEGFA	Vascular Endothelial Growth Factor A	Protein Coding	46	GC06P043770	17.7965126037598	https://www.genecards.org/cgi-bin/carddisp.pl?gene=VEGFA
HIF1A	Hypoxia Inducible Factor 1 Subunit Alpha	Protein Coding	45	GC14P061695	17.7818603515625	https://www.genecards.org/cgi-bin/carddisp.pl?gene=HIF1A
C1QBP	Complement C1q Binding Protein	Protein Coding	43	GC17M005432	17.7638034820557	https://www.genecards.org/cgi-bin/carddisp.pl?gene=C1QBP
SNCA	Synuclein Alpha	Protein Coding	48	GC04M089724	17.74045753479	https://www.genecards.org/cgi-bin/carddisp.pl?gene=SNCA
ACE	Angiotensin I Converting Enzyme	Protein Coding	49	GC17P063477	17.5567626953125	https://www.genecards.org/cgi-bin/carddisp.pl?gene=ACE
MAOA	Monoamine Oxidase A	Protein Coding	48	GC0XP043654	17.3228416442871	https://www.genecards.org/cgi-bin/carddisp.pl?gene=MAOA
NFKB1	Nuclear Factor Kappa B Subunit 1	Protein Coding	49	GC04P102501	17.1195850372314	https://www.genecards.org/cgi-bin/carddisp.pl?gene=NFKB1
NR3C1	Nuclear Receptor Subfamily 3 Group C Member 1	Protein Coding	48	GC05M143277	17.0714492797852	https://www.genecards.org/cgi-bin/carddisp.pl?gene=NR3C1
HSD17B4	Hydroxysteroid 17-Beta Dehydrogenase 4	Protein Coding	44	GC05P119452	17.0652084350586	https://www.genecards.org/cgi-bin/carddisp.pl?gene=HSD17B4
ABL1	ABL Proto-Oncogene 1, Non-Receptor Tyrosine Kinase	Protein Coding	50	GC09P130713	17.0310649871826	https://www.genecards.org/cgi-bin/carddisp.pl?gene=ABL1
CAV1	Caveolin 1	Protein Coding	46	GC07P116524	16.8731327056885	https://www.genecards.org/cgi-bin/carddisp.pl?gene=CAV1
CYP1A1	Cytochrome P450 Family 1 Subfamily A Member 1	Protein Coding	46	GC15M074719	16.8587341308594	https://www.genecards.org/cgi-bin/carddisp.pl?gene=CYP1A1
PRDX6	Peroxiredoxin 6	Protein Coding	44	GC01P173477	16.8141021728516	https://www.genecards.org/cgi-bin/carddisp.pl?gene=PRDX6
BAX	BCL2 Associated X, Apoptosis Regulator	Protein Coding	47	GC19P048954	16.8000202178955	https://www.genecards.org/cgi-bin/carddisp.pl?gene=BAX
GSTT1	Glutathione S-Transferase Theta 1	Protein Coding	33	GC22Mi00270	16.7097816467285	https://www.genecards.org/cgi-bin/carddisp.pl?gene=GSTT1
HBG2	Hemoglobin Subunit Gamma 2	Protein Coding	41	GC11M006460	16.656982421875	https://www.genecards.org/cgi-bin/carddisp.pl?gene=HBG2
SELENON	Selenoprotein N	Protein Coding	32	GC01P025800	16.6153945922852	https://www.genecards.org/cgi-bin/carddisp.pl?gene=SELENON
NFS1	NFS1 Cysteine Desulfurase	Protein Coding	45	GC20M035668	16.5947074890137	https://www.genecards.org/cgi-bin/carddisp.pl?gene=NFS1
MAPK9	Mitogen-Activated Protein Kinase 9	Protein Coding	46	GC05M180254	16.5654792785645	https://www.genecards.org/cgi-bin/carddisp.pl?gene=MAPK9
PLA2G7	Phospholipase A2 Group VII	Protein Coding	48	GC06M046704	16.3793067932129	https://www.genecards.org/cgi-bin/carddisp.pl?gene=PLA2G7
G3BP2	G3BP Stress Granule Assembly Factor 2	Protein Coding	36	GC04M075642	16.2997570037842	https://www.genecards.org/cgi-bin/carddisp.pl?gene=G3BP2
ICAM1	Intercellular Adhesion Molecule 1	Protein Coding	48	GC19P010466	16.2980403900146	https://www.genecards.org/cgi-bin/carddisp.pl?gene=ICAM1
SOD3	Superoxide Dismutase 3	Protein Coding	41	GC04P024798	16.2963695526123	https://www.genecards.org/cgi-bin/carddisp.pl?gene=SOD3
CP	Ceruloplasmin	Protein Coding	48	GC03M149162	16.2885189056396	https://www.genecards.org/cgi-bin/carddisp.pl?gene=CP
MRPS16	Mitochondrial Ribosomal Protein S16	Protein Coding	42	GC10M073248	16.1880779266357	https://www.genecards.org/cgi-bin/carddisp.pl?gene=MRPS16
SLC25A20	Solute Carrier Family 25 Member 20	Protein Coding	44	GC03M048869	16.1804313659668	https://www.genecards.org/cgi-bin/carddisp.pl?gene=SLC25A20
SERP1	Stress Associated Endoplasmic Reticulum Protein 1	Protein Coding	31	GC03M150541	16.1289958953857	https://www.genecards.org/cgi-bin/carddisp.pl?gene=SERP1
MRPL12	Mitochondrial Ribosomal Protein L12	Protein Coding	39	GC17P081704	16.0827445983887	https://www.genecards.org/cgi-bin/carddisp.pl?gene=MRPL12
ACADS	Acyl-CoA Dehydrogenase Short Chain	Protein Coding	44	GC12P126187	16.0471839904785	https://www.genecards.org/cgi-bin/carddisp.pl?gene=ACADS
PPARG	Peroxisome Proliferator Activated Receptor Gamma	Protein Coding	50	GC03P012287	15.9251899719238	https://www.genecards.org/cgi-bin/carddisp.pl?gene=PPARG
NUDT1	Nudix Hydrolase 1	Protein Coding	41	GC07P002242	15.9006156921387	https://www.genecards.org/cgi-bin/carddisp.pl?gene=NUDT1
CYP2E1	Cytochrome P450 Family 2 Subfamily E Member 1	Protein Coding	44	GC10P133520	15.8689193725586	https://www.genecards.org/cgi-bin/carddisp.pl?gene=CYP2E1
CALM3	Calmodulin 3	Protein Coding	41	GC19P046601	15.8150539398193	https://www.genecards.org/cgi-bin/carddisp.pl?gene=CALM3
PRKCD	Protein Kinase C Delta	Protein Coding	50	GC03P053156	15.7830305099487	https://www.genecards.org/cgi-bin/carddisp.pl?gene=PRKCD
SHC1	SHC Adaptor Protein 1	Protein Coding	42	GC01M154962	15.7647933959961	https://www.genecards.org/cgi-bin/carddisp.pl?gene=SHC1
TLR4	Toll Like Receptor 4	Protein Coding	49	GC09P117704	15.6874904632568	https://www.genecards.org/cgi-bin/carddisp.pl?gene=TLR4
ACOX1	Acyl-CoA Oxidase 1	Protein Coding	44	GC17M075941	15.6396636962891	https://www.genecards.org/cgi-bin/carddisp.pl?gene=ACOX1
PTCD3	Pentatricopeptide Repeat Domain 3	Protein Coding	37	GC02P086106	15.5842666625977	https://www.genecards.org/cgi-bin/carddisp.pl?gene=PTCD3
PRDX3	Peroxiredoxin 3	Protein Coding	42	GC10M119167	15.4921455383301	https://www.genecards.org/cgi-bin/carddisp.pl?gene=PRDX3
SQSTM1	Sequestosome 1	Protein Coding	46	GC05P179806	15.4603290557861	https://www.genecards.org/cgi-bin/carddisp.pl?gene=SQSTM1
EHHADH	Enoyl-CoA Hydratase And 3-Hydroxyacyl CoA Dehydrogenase	Protein Coding	42	GC03M185190	15.4481906890869	https://www.genecards.org/cgi-bin/carddisp.pl?gene=EHHADH
NDUFS4	NADH:Ubiquinone Oxidoreductase Subunit S4	Protein Coding	42	GC05P053560	15.4165239334106	https://www.genecards.org/cgi-bin/carddisp.pl?gene=NDUFS4
MAOB	Monoamine Oxidase B	Protein Coding	42	GC0XM043766	15.4156332015991	https://www.genecards.org/cgi-bin/carddisp.pl?gene=MAOB
ATF6	Activating Transcription Factor 6	Protein Coding	45	GC01P161766	15.4099884033203	https://www.genecards.org/cgi-bin/carddisp.pl?gene=ATF6
ATM	ATM Serine/Threonine Kinase	Protein Coding	50	GC11P108222	15.3369817733765	https://www.genecards.org/cgi-bin/carddisp.pl?gene=ATM
SDHA	Succinate Dehydrogenase Complex Flavoprotein Subunit A	Protein Coding	46	GC05P000208	15.3045024871826	https://www.genecards.org/cgi-bin/carddisp.pl?gene=SDHA
VCAM1	Vascular Cell Adhesion Molecule 1	Protein Coding	44	GC01P100719	15.1781959533691	https://www.genecards.org/cgi-bin/carddisp.pl?gene=VCAM1
CAV3	Caveolin 3	Protein Coding	41	GC03P008733	15.0768661499023	https://www.genecards.org/cgi-bin/carddisp.pl?gene=CAV3
PRDX1	Peroxiredoxin 1	Protein Coding	46	GC01M045511	15.0223722457886	https://www.genecards.org/cgi-bin/carddisp.pl?gene=PRDX1
GATB	Glutamyl-TRNA Amidotransferase Subunit B	Protein Coding	36	GC04M151670	15.0097322463989	https://www.genecards.org/cgi-bin/carddisp.pl?gene=GATB
LONP1	Lon Peptidase 1, Mitochondrial	Protein Coding	45	GC19M005691	14.9782333374023	https://www.genecards.org/cgi-bin/carddisp.pl?gene=LONP1
TRPM2	Transient Receptor Potential Cation Channel Subfamily M Member 2	Protein Coding	40	GC21P044350	14.9747219085693	https://www.genecards.org/cgi-bin/carddisp.pl?gene=TRPM2
KNG1	Kininogen 1	Protein Coding	45	GC03P186717	14.9683256149292	https://www.genecards.org/cgi-bin/carddisp.pl?gene=KNG1
OXR1	Oxidation Resistance 1	Protein Coding	40	GC08P106271	14.8768577575684	https://www.genecards.org/cgi-bin/carddisp.pl?gene=OXR1
MAPK3	Mitogen-Activated Protein Kinase 3	Protein Coding	46	GC16M037120	14.833438873291	https://www.genecards.org/cgi-bin/carddisp.pl?gene=MAPK3
POMC	Proopiomelanocortin	Protein Coding	46	GC02M025160	14.6979742050171	https://www.genecards.org/cgi-bin/carddisp.pl?gene=POMC
COX5A	Cytochrome C Oxidase Subunit 5A	Protein Coding	42	GC15M074919	14.6239395141602	https://www.genecards.org/cgi-bin/carddisp.pl?gene=COX5A
PINK1	PTEN Induced Kinase 1	Protein Coding	45	GC01P020634	14.5957927703857	https://www.genecards.org/cgi-bin/carddisp.pl?gene=PINK1
UCP2	Uncoupling Protein 2	Protein Coding	44	GC11M073974	14.5043125152588	https://www.genecards.org/cgi-bin/carddisp.pl?gene=UCP2
ACADL	Acyl-CoA Dehydrogenase Long Chain	Protein Coding	40	GC02M210187	14.5008153915405	https://www.genecards.org/cgi-bin/carddisp.pl?gene=ACADL
MTOR	Mechanistic Target Of Rapamycin Kinase	Protein Coding	51	GC01M011106	14.4658975601196	https://www.genecards.org/cgi-bin/carddisp.pl?gene=MTOR
LYRM4	LYR Motif Containing 4	Protein Coding	38	GC06M005032	14.4475831985474	https://www.genecards.org/cgi-bin/carddisp.pl?gene=LYRM4
CLU	Clusterin	Protein Coding	45	GC08M027596	14.4399833679199	https://www.genecards.org/cgi-bin/carddisp.pl?gene=CLU
PPARGC1A	PPARG Coactivator 1 Alpha	Protein Coding	44	GC04M023755	14.4265441894531	https://www.genecards.org/cgi-bin/carddisp.pl?gene=PPARGC1A
HADH	Hydroxyacyl-CoA Dehydrogenase	Protein Coding	45	GC04P107989	14.3748664855957	https://www.genecards.org/cgi-bin/carddisp.pl?gene=HADH
ERN1	Endoplasmic Reticulum To Nucleus Signaling 1	Protein Coding	44	GC17M064039	14.3517332077026	https://www.genecards.org/cgi-bin/carddisp.pl?gene=ERN1
GPX3	Glutathione Peroxidase 3	Protein Coding	41	GC05P150997	14.2606496810913	https://www.genecards.org/cgi-bin/carddisp.pl?gene=GPX3
HSPA8	Heat Shock Protein Family A (Hsp70) Member 8	Protein Coding	46	GC11M123057	14.2535400390625	https://www.genecards.org/cgi-bin/carddisp.pl?gene=HSPA8
FOS	Fos Proto-Oncogene, AP-1 Transcription Factor Subunit	Protein Coding	49	GC14P075278	14.2132720947266	https://www.genecards.org/cgi-bin/carddisp.pl?gene=FOS
ACAD9	Acyl-CoA Dehydrogenase Family Member 9	Protein Coding	43	GC03P134206	14.1696043014526	https://www.genecards.org/cgi-bin/carddisp.pl?gene=ACAD9
JAK2	Janus Kinase 2	Protein Coding	50	GC09P004985	14.1345195770264	https://www.genecards.org/cgi-bin/carddisp.pl?gene=JAK2
GATC	Glutamyl-TRNA Amidotransferase Subunit C	Protein Coding	37	GC12P120446	14.1293411254883	https://www.genecards.org/cgi-bin/carddisp.pl?gene=GATC
ALDH2	Aldehyde Dehydrogenase 2 Family Member	Protein Coding	49	GC12P111766	14.0918188095093	https://www.genecards.org/cgi-bin/carddisp.pl?gene=ALDH2
MIPEP	Mitochondrial Intermediate Peptidase	Protein Coding	42	GC13M023730	14.0760498046875	https://www.genecards.org/cgi-bin/carddisp.pl?gene=MIPEP
NOX4	NADPH Oxidase 4	Protein Coding	41	GC11M089324	14.0631580352783	https://www.genecards.org/cgi-bin/carddisp.pl?gene=NOX4
MICOS13	Mitochondrial Contact Site And Cristae Organizing System Subunit 13	Protein Coding	27	GC19M005692	14.0575323104858	https://www.genecards.org/cgi-bin/carddisp.pl?gene=MICOS13
POLRMT	RNA Polymerase Mitochondrial	Protein Coding	42	GC19M000617	14.0537738800049	https://www.genecards.org/cgi-bin/carddisp.pl?gene=POLRMT
GPX7	Glutathione Peroxidase 7	Protein Coding	40	GC01P052602	14.053150177002	https://www.genecards.org/cgi-bin/carddisp.pl?gene=GPX7
VARS1	Valyl-TRNA Synthetase 1	Protein Coding	35	GC06M065973	14.049337387085	https://www.genecards.org/cgi-bin/carddisp.pl?gene=VARS1
APOA1	Apolipoprotein A1	Protein Coding	46	GC11M116835	14.0387277603149	https://www.genecards.org/cgi-bin/carddisp.pl?gene=APOA1
KCNJ5	Potassium Inwardly Rectifying Channel Subfamily J Member 5	Protein Coding	45	GC11P128891	14.0028219223022	https://www.genecards.org/cgi-bin/carddisp.pl?gene=KCNJ5
PDE5A	Phosphodiesterase 5A	Protein Coding	44	GC04M119494	13.9983158111572	https://www.genecards.org/cgi-bin/carddisp.pl?gene=PDE5A
HSD17B10	Hydroxysteroid 17-Beta Dehydrogenase 10	Protein Coding	44	GC0XM053431	13.974799156189	https://www.genecards.org/cgi-bin/carddisp.pl?gene=HSD17B10
ETFDH	Electron Transfer Flavoprotein Dehydrogenase	Protein Coding	45	GC04P158672	13.9714088439941	https://www.genecards.org/cgi-bin/carddisp.pl?gene=ETFDH
PRKAA1	Protein Kinase AMP-Activated Catalytic Subunit Alpha 1	Protein Coding	45	GC05M040759	13.9684810638428	https://www.genecards.org/cgi-bin/carddisp.pl?gene=PRKAA1
LEP	Leptin	Protein Coding	45	GC07P128241	13.9638938903809	https://www.genecards.org/cgi-bin/carddisp.pl?gene=LEP
PRKAA2	Protein Kinase AMP-Activated Catalytic Subunit Alpha 2	Protein Coding	49	GC01P056645	13.9260215759277	https://www.genecards.org/cgi-bin/carddisp.pl?gene=PRKAA2
CRHR1	Corticotropin Releasing Hormone Receptor 1	Protein Coding	42	GC17P045784	13.8766489028931	https://www.genecards.org/cgi-bin/carddisp.pl?gene=CRHR1
CYP2C9	Cytochrome P450 Family 2 Subfamily C Member 9	Protein Coding	46	GC10P094938	13.843578338623	https://www.genecards.org/cgi-bin/carddisp.pl?gene=CYP2C9
SDHB	Succinate Dehydrogenase Complex Iron Sulfur Subunit B	Protein Coding	46	GC01M018063	13.7777652740479	https://www.genecards.org/cgi-bin/carddisp.pl?gene=SDHB
EIF2AK2	Eukaryotic Translation Initiation Factor 2 Alpha Kinase 2	Protein Coding	45	GC02M037099	13.7619676589966	https://www.genecards.org/cgi-bin/carddisp.pl?gene=EIF2AK2
MSRB2	Methionine Sulfoxide Reductase B2	Protein Coding	40	GC10P023095	13.7565231323242	https://www.genecards.org/cgi-bin/carddisp.pl?gene=MSRB2
ADRB2	Adrenoceptor Beta 2	Protein Coding	47	GC05P148825	13.7515449523926	https://www.genecards.org/cgi-bin/carddisp.pl?gene=ADRB2
EIF2AK1	Eukaryotic Translation Initiation Factor 2 Alpha Kinase 1	Protein Coding	42	GC07M006022	13.7478370666504	https://www.genecards.org/cgi-bin/carddisp.pl?gene=EIF2AK1
NPY	Neuropeptide Y	Protein Coding	44	GC07P024290	13.6827535629272	https://www.genecards.org/cgi-bin/carddisp.pl?gene=NPY
SNTA1	Syntrophin Alpha 1	Protein Coding	43	GC20M033407	13.6660461425781	https://www.genecards.org/cgi-bin/carddisp.pl?gene=SNTA1
SDHD	Succinate Dehydrogenase Complex Subunit D	Protein Coding	42	GC11P112087	13.5615234375	https://www.genecards.org/cgi-bin/carddisp.pl?gene=SDHD
ABCD1	ATP Binding Cassette Subfamily D Member 1	Protein Coding	45	GC0XP153724	13.5534009933472	https://www.genecards.org/cgi-bin/carddisp.pl?gene=ABCD1
GCH1	GTP Cyclohydrolase 1	Protein Coding	46	GC14M054842	13.5491847991943	https://www.genecards.org/cgi-bin/carddisp.pl?gene=GCH1
CD36	CD36 Molecule	Protein Coding	46	GC07P080369	13.5331783294678	https://www.genecards.org/cgi-bin/carddisp.pl?gene=CD36
AGT	Angiotensinogen	Protein Coding	47	GC01M230702	13.5280132293701	https://www.genecards.org/cgi-bin/carddisp.pl?gene=AGT
TXNIP	Thioredoxin Interacting Protein	Protein Coding	37	GC01M145992	13.511155128479	https://www.genecards.org/cgi-bin/carddisp.pl?gene=TXNIP
NDUFS8	NADH:Ubiquinone Oxidoreductase Core Subunit S8	Protein Coding	44	GC11P068030	13.4849834442139	https://www.genecards.org/cgi-bin/carddisp.pl?gene=NDUFS8
MAP2K4	Mitogen-Activated Protein Kinase Kinase 4	Protein Coding	45	GC17P012020	13.4640808105469	https://www.genecards.org/cgi-bin/carddisp.pl?gene=MAP2K4
PTGS1	Prostaglandin-Endoperoxide Synthase 1	Protein Coding	45	GC09P122370	13.4168729782104	https://www.genecards.org/cgi-bin/carddisp.pl?gene=PTGS1
CACNA1C	Calcium Voltage-Gated Channel Subunit Alpha1 C	Protein Coding	48	GC12P001970	13.3961143493652	https://www.genecards.org/cgi-bin/carddisp.pl?gene=CACNA1C
MB	Myoglobin	Protein Coding	42	GC22M035606	13.3892259597778	https://www.genecards.org/cgi-bin/carddisp.pl?gene=MB
CYP2C19	Cytochrome P450 Family 2 Subfamily C Member 19	Protein Coding	46	GC10P094762	13.3352279663086	https://www.genecards.org/cgi-bin/carddisp.pl?gene=CYP2C19
COMT	Catechol-O-Methyltransferase	Protein Coding	49	GC22P019941	13.3065662384033	https://www.genecards.org/cgi-bin/carddisp.pl?gene=COMT
MRPS7	Mitochondrial Ribosomal Protein S7	Protein Coding	38	GC17P075579	13.2975339889526	https://www.genecards.org/cgi-bin/carddisp.pl?gene=MRPS7
CASP9	Caspase 9	Protein Coding	45	GC01M015491	13.2955799102783	https://www.genecards.org/cgi-bin/carddisp.pl?gene=CASP9
TRMT10C	TRNA Methyltransferase 10C, Mitochondrial RNase P Subunit	Protein Coding	34	GC03P101561	13.2790231704712	https://www.genecards.org/cgi-bin/carddisp.pl?gene=TRMT10C
TIA1	TIA1 Cytotoxic Granule Associated RNA Binding Protein	Protein Coding	42	GC02M070209	13.2651252746582	https://www.genecards.org/cgi-bin/carddisp.pl?gene=TIA1
SCN5A	Sodium Voltage-Gated Channel Alpha Subunit 5	Protein Coding	49	GC03M038549	13.2596673965454	https://www.genecards.org/cgi-bin/carddisp.pl?gene=SCN5A
CDKN1A	Cyclin Dependent Kinase Inhibitor 1A	Protein Coding	46	GC06P083850	13.2427768707275	https://www.genecards.org/cgi-bin/carddisp.pl?gene=CDKN1A
BLVRB	Biliverdin Reductase B	Protein Coding	38	GC19M040447	13.2126865386963	https://www.genecards.org/cgi-bin/carddisp.pl?gene=BLVRB
CYP1B1	Cytochrome P450 Family 1 Subfamily B Member 1	Protein Coding	46	GC02M038066	13.2086200714111	https://www.genecards.org/cgi-bin/carddisp.pl?gene=CYP1B1
P4HB	Prolyl 4-Hydroxylase Subunit Beta	Protein Coding	46	GC17M081843	13.1910820007324	https://www.genecards.org/cgi-bin/carddisp.pl?gene=P4HB
HBB	Hemoglobin Subunit Beta	Protein Coding	44	GC11M006446	13.1380405426025	https://www.genecards.org/cgi-bin/carddisp.pl?gene=HBB
MRPS22	Mitochondrial Ribosomal Protein S22	Protein Coding	41	GC03P139005	13.1174373626709	https://www.genecards.org/cgi-bin/carddisp.pl?gene=MRPS22
PPARA	Peroxisome Proliferator Activated Receptor Alpha	Protein Coding	44	GC22P046150	13.0668659210205	https://www.genecards.org/cgi-bin/carddisp.pl?gene=PPARA
NOX1	NADPH Oxidase 1	Protein Coding	41	GC0XM100843	13.0627136230469	https://www.genecards.org/cgi-bin/carddisp.pl?gene=NOX1
GLRX	Glutaredoxin	Protein Coding	42	GC05M095752	13.0542898178101	https://www.genecards.org/cgi-bin/carddisp.pl?gene=GLRX
FMO1	Flavin Containing Dimethylaniline Monoxygenase 1	Protein Coding	42	GC01P171248	13.0491895675659	https://www.genecards.org/cgi-bin/carddisp.pl?gene=FMO1
STAT3	Signal Transducer And Activator Of Transcription 3	Protein Coding	50	GC17M042313	13.0254669189453	https://www.genecards.org/cgi-bin/carddisp.pl?gene=STAT3
MRPL3	Mitochondrial Ribosomal Protein L3	Protein Coding	41	GC03M131462	12.9991273880005	https://www.genecards.org/cgi-bin/carddisp.pl?gene=MRPL3
SELE	Selectin E	Protein Coding	41	GC01M169722	12.9736194610596	https://www.genecards.org/cgi-bin/carddisp.pl?gene=SELE
SP1	Sp1 Transcription Factor	Protein Coding	44	GC12P053380	12.9396333694458	https://www.genecards.org/cgi-bin/carddisp.pl?gene=SP1
EME2	Essential Meiotic Structure-Specific Endonuclease Subunit 2	Protein Coding	33	GC16P011680	12.9135990142822	https://www.genecards.org/cgi-bin/carddisp.pl?gene=EME2
NCF2	Neutrophil Cytosolic Factor 2	Protein Coding	45	GC01M183555	12.9109268188477	https://www.genecards.org/cgi-bin/carddisp.pl?gene=NCF2
MSRB1	Methionine Sulfoxide Reductase B1	Protein Coding	38	GC16M007092	12.8743591308594	https://www.genecards.org/cgi-bin/carddisp.pl?gene=MSRB1
HMGB1	High Mobility Group Box 1	Protein Coding	44	GC13M030456	12.8144788742065	https://www.genecards.org/cgi-bin/carddisp.pl?gene=HMGB1
C2orf69	Chromosome 2 Open Reading Frame 69	Protein Coding	33	GC02P199911	12.8022613525391	https://www.genecards.org/cgi-bin/carddisp.pl?gene=C2orf69
OXT	Oxytocin/Neurophysin I Prepropeptide	Protein Coding	37	GC20P004235	12.7875957489014	https://www.genecards.org/cgi-bin/carddisp.pl?gene=OXT
AGTR1	Angiotensin II Receptor Type 1	Protein Coding	48	GC03P148697	12.7860221862793	https://www.genecards.org/cgi-bin/carddisp.pl?gene=AGTR1
MAP2K6	Mitogen-Activated Protein Kinase Kinase 6	Protein Coding	44	GC17P069414	12.7652654647827	https://www.genecards.org/cgi-bin/carddisp.pl?gene=MAP2K6
SLC2A1	Solute Carrier Family 2 Member 1	Protein Coding	50	GC01M042925	12.7512950897217	https://www.genecards.org/cgi-bin/carddisp.pl?gene=SLC2A1
PRDX4	Peroxiredoxin 4	Protein Coding	41	GC0XP023665	12.7173767089844	https://www.genecards.org/cgi-bin/carddisp.pl?gene=PRDX4
ALOX5	Arachidonate 5-Lipoxygenase	Protein Coding	46	GC10P045374	12.7100410461426	https://www.genecards.org/cgi-bin/carddisp.pl?gene=ALOX5
HSPA9	Heat Shock Protein Family A (Hsp70) Member 9	Protein Coding	45	GC05M138554	12.6858367919922	https://www.genecards.org/cgi-bin/carddisp.pl?gene=HSPA9
TXNRD1	Thioredoxin Reductase 1	Protein Coding	45	GC12P104215	12.6486492156982	https://www.genecards.org/cgi-bin/carddisp.pl?gene=TXNRD1
CALM2	Calmodulin 2	Protein Coding	43	GC02M047124	12.6269426345825	https://www.genecards.org/cgi-bin/carddisp.pl?gene=CALM2
PON2	Paraoxonase 2	Protein Coding	43	GC07M095404	12.6267471313477	https://www.genecards.org/cgi-bin/carddisp.pl?gene=PON2
KCNH2	Potassium Voltage-Gated Channel Subfamily H Member 2	Protein Coding	49	GC07M150944	12.6235466003418	https://www.genecards.org/cgi-bin/carddisp.pl?gene=KCNH2
MDM2	MDM2 Proto-Oncogene	Protein Coding	51	GC12P068808	12.6083526611328	https://www.genecards.org/cgi-bin/carddisp.pl?gene=MDM2
MAPKAPK2	MAPK Activated Protein Kinase 2	Protein Coding	46	GC01P206684	12.591757774353	https://www.genecards.org/cgi-bin/carddisp.pl?gene=MAPKAPK2
MAPK11	Mitogen-Activated Protein Kinase 11	Protein Coding	45	GC22M050263	12.526668548584	https://www.genecards.org/cgi-bin/carddisp.pl?gene=MAPK11
EPO	Erythropoietin	Protein Coding	40	GC07P100720	12.5091876983643	https://www.genecards.org/cgi-bin/carddisp.pl?gene=EPO
ATF2	Activating Transcription Factor 2	Protein Coding	44	GC02M175072	12.5011005401611	https://www.genecards.org/cgi-bin/carddisp.pl?gene=ATF2
ETFA	Electron Transfer Flavoprotein Subunit Alpha	Protein Coding	44	GC15M090338	12.4675321578979	https://www.genecards.org/cgi-bin/carddisp.pl?gene=ETFA
MRPS25	Mitochondrial Ribosomal Protein S25	Protein Coding	38	GC03M020728	12.4583406448364	https://www.genecards.org/cgi-bin/carddisp.pl?gene=MRPS25
MMP2	Matrix Metallopeptidase 2	Protein Coding	50	GC16P055390	12.4520998001099	https://www.genecards.org/cgi-bin/carddisp.pl?gene=MMP2
IL1A	Interleukin 1 Alpha	Protein Coding	42	GC02M112773	12.4080257415771	https://www.genecards.org/cgi-bin/carddisp.pl?gene=IL1A
CHAT	Choline O-Acetyltransferase	Protein Coding	46	GC10P049609	12.3667736053467	https://www.genecards.org/cgi-bin/carddisp.pl?gene=CHAT
POR	Cytochrome P450 Oxidoreductase	Protein Coding	48	GC07P075899	12.3222684860229	https://www.genecards.org/cgi-bin/carddisp.pl?gene=POR
SLC25A4	Solute Carrier Family 25 Member 4	Protein Coding	47	GC04P185143	12.3111343383789	https://www.genecards.org/cgi-bin/carddisp.pl?gene=SLC25A4
CREB1	CAMP Responsive Element Binding Protein 1	Protein Coding	47	GC02P207529	12.3097553253174	https://www.genecards.org/cgi-bin/carddisp.pl?gene=CREB1
TPO	Thyroid Peroxidase	Protein Coding	47	GC02P001374	12.3074493408203	https://www.genecards.org/cgi-bin/carddisp.pl?gene=TPO
HMOX2	Heme Oxygenase 2	Protein Coding	45	GC16P004474	12.2950077056885	https://www.genecards.org/cgi-bin/carddisp.pl?gene=HMOX2
STK25	Serine/Threonine Kinase 25	Protein Coding	40	GC02M241492	12.2945232391357	https://www.genecards.org/cgi-bin/carddisp.pl?gene=STK25
VCP	Valosin Containing Protein	Protein Coding	48	GC09M035056	12.2575435638428	https://www.genecards.org/cgi-bin/carddisp.pl?gene=VCP
SRC	SRC Proto-Oncogene, Non-Receptor Tyrosine Kinase	Protein Coding	49	GC20P037344	12.2450866699219	https://www.genecards.org/cgi-bin/carddisp.pl?gene=SRC
SERPINE1	Serpin Family E Member 1	Protein Coding	48	GC07P101127	12.2301025390625	https://www.genecards.org/cgi-bin/carddisp.pl?gene=SERPINE1
UCP3	Uncoupling Protein 3	Protein Coding	41	GC11M074000	12.2210693359375	https://www.genecards.org/cgi-bin/carddisp.pl?gene=UCP3
AGER	Advanced Glycosylation End-Product Specific Receptor	Protein Coding	44	GC06M032180	12.1603221893311	https://www.genecards.org/cgi-bin/carddisp.pl?gene=AGER
SELP	Selectin P	Protein Coding	44	GC01M169558	12.1561365127563	https://www.genecards.org/cgi-bin/carddisp.pl?gene=SELP
RHOA	Ras Homolog Family Member A	Protein Coding	46	GC03M049359	12.1381721496582	https://www.genecards.org/cgi-bin/carddisp.pl?gene=RHOA
MRPS2	Mitochondrial Ribosomal Protein S2	Protein Coding	36	GC09P135499	12.1043310165405	https://www.genecards.org/cgi-bin/carddisp.pl?gene=MRPS2
KCNQ1	Potassium Voltage-Gated Channel Subfamily Q Member 1	Protein Coding	48	GC11P002444	12.102165222168	https://www.genecards.org/cgi-bin/carddisp.pl?gene=KCNQ1
CYGB	Cytoglobin	Protein Coding	37	GC17M076527	12.0895051956177	https://www.genecards.org/cgi-bin/carddisp.pl?gene=CYGB
VHL	Von Hippel-Lindau Tumor Suppressor	Protein Coding	44	GC03P012458	12.0838737487793	https://www.genecards.org/cgi-bin/carddisp.pl?gene=VHL
FKBP5	FKBP Prolyl Isomerase 5	Protein Coding	45	GC06M066105	12.0670022964478	https://www.genecards.org/cgi-bin/carddisp.pl?gene=FKBP5
MRPS28	Mitochondrial Ribosomal Protein S28	Protein Coding	40	GC08M079942	11.987325668335	https://www.genecards.org/cgi-bin/carddisp.pl?gene=MRPS28
OXTR	Oxytocin Receptor	Protein Coding	45	GC03M008767	11.9843978881836	https://www.genecards.org/cgi-bin/carddisp.pl?gene=OXTR
PSEN1	Presenilin 1	Protein Coding	50	GC14P073136	11.9486026763916	https://www.genecards.org/cgi-bin/carddisp.pl?gene=PSEN1
MRPS23	Mitochondrial Ribosomal Protein S23	Protein Coding	38	GC17M057834	11.8587474822998	https://www.genecards.org/cgi-bin/carddisp.pl?gene=MRPS23
SGCB	Sarcoglycan Beta	Protein Coding	38	GC04M052019	11.8358354568481	https://www.genecards.org/cgi-bin/carddisp.pl?gene=SGCB
CBS	Cystathionine Beta-Synthase	Protein Coding	48	GC21M043053	11.7861623764038	https://www.genecards.org/cgi-bin/carddisp.pl?gene=CBS
MAP2K3	Mitogen-Activated Protein Kinase Kinase 3	Protein Coding	46	GC17P054789	11.7833204269409	https://www.genecards.org/cgi-bin/carddisp.pl?gene=MAP2K3
TIMM22	Translocase Of Inner Mitochondrial Membrane 22	Protein Coding	36	GC17P000997	11.7522439956665	https://www.genecards.org/cgi-bin/carddisp.pl?gene=TIMM22
DDAH2	Dimethylarginine Dimethylaminohydrolase 2	Protein Coding	42	GC06M031727	11.7312297821045	https://www.genecards.org/cgi-bin/carddisp.pl?gene=DDAH2
ADCYAP1	Adenylate Cyclase Activating Polypeptide 1	Protein Coding	41	GC18P000895	11.7115592956543	https://www.genecards.org/cgi-bin/carddisp.pl?gene=ADCYAP1
GPX4	Glutathione Peroxidase 4	Protein Coding	45	GC19P001103	11.7111911773682	https://www.genecards.org/cgi-bin/carddisp.pl?gene=GPX4
NOSTRIN	Nitric Oxide Synthase Trafficking	Protein Coding	36	GC02P168786	11.7056131362915	https://www.genecards.org/cgi-bin/carddisp.pl?gene=NOSTRIN
EPHX1	Epoxide Hydrolase 1	Protein Coding	44	GC01P225810	11.7002801895142	https://www.genecards.org/cgi-bin/carddisp.pl?gene=EPHX1
PRKG1	Protein Kinase CGMP-Dependent 1	Protein Coding	48	GC10P050991	11.6744041442871	https://www.genecards.org/cgi-bin/carddisp.pl?gene=PRKG1
SESN2	Sestrin 2	Protein Coding	37	GC01P028270	11.6720180511475	https://www.genecards.org/cgi-bin/carddisp.pl?gene=SESN2
PIK3CG	Phosphatidylinositol-4,5-Bisphosphate 3-Kinase Catalytic Subunit Gamma	Protein Coding	46	GC07P106865	11.6502819061279	https://www.genecards.org/cgi-bin/carddisp.pl?gene=PIK3CG
FAS	Fas Cell Surface Death Receptor	Protein Coding	48	GC10P092502	11.6431665420532	https://www.genecards.org/cgi-bin/carddisp.pl?gene=FAS
ETFB	Electron Transfer Flavoprotein Subunit Beta	Protein Coding	44	GC19M051345	11.6289052963257	https://www.genecards.org/cgi-bin/carddisp.pl?gene=ETFB
HERPUD1	Homocysteine Inducible ER Protein With Ubiquitin Like Domain 1	Protein Coding	38	GC16P056932	11.6059761047363	https://www.genecards.org/cgi-bin/carddisp.pl?gene=HERPUD1
ARG1	Arginase 1	Protein Coding	47	GC06P131473	11.5912055969238	https://www.genecards.org/cgi-bin/carddisp.pl?gene=ARG1
BRCA1	BRCA1 DNA Repair Associated	Protein Coding	48	GC17M043044	11.5831966400146	https://www.genecards.org/cgi-bin/carddisp.pl?gene=BRCA1
NPPA	Natriuretic Peptide A	Protein Coding	44	GC01M011846	11.583044052124	https://www.genecards.org/cgi-bin/carddisp.pl?gene=NPPA
MRPS14	Mitochondrial Ribosomal Protein S14	Protein Coding	35	GC01M175010	11.5741519927979	https://www.genecards.org/cgi-bin/carddisp.pl?gene=MRPS14
GCLC	Glutamate-Cysteine Ligase Catalytic Subunit	Protein Coding	43	GC06M053497	11.5641956329346	https://www.genecards.org/cgi-bin/carddisp.pl?gene=GCLC
IGF1	Insulin Like Growth Factor 1	Protein Coding	46	GC12M102395	11.5551118850708	https://www.genecards.org/cgi-bin/carddisp.pl?gene=IGF1
KCNE1	Potassium Voltage-Gated Channel Subfamily E Regulatory Subunit 1	Protein Coding	44	GC21M034446	11.5512590408325	https://www.genecards.org/cgi-bin/carddisp.pl?gene=KCNE1
CS	Citrate Synthase	Protein Coding	43	GC12M056271	11.5500774383545	https://www.genecards.org/cgi-bin/carddisp.pl?gene=CS
TYR	Tyrosinase	Protein Coding	46	GC11P089177	11.5311412811279	https://www.genecards.org/cgi-bin/carddisp.pl?gene=TYR
ATP2A2	ATPase Sarcoplasmic/Endoplasmic Reticulum Ca2+ Transporting 2	Protein Coding	49	GC12P110280	11.4751148223877	https://www.genecards.org/cgi-bin/carddisp.pl?gene=ATP2A2
NFE2L1	NFE2 Like BZIP Transcription Factor 1	Protein Coding	42	GC17P055942	11.4589824676514	https://www.genecards.org/cgi-bin/carddisp.pl?gene=NFE2L1
GGT1	Gamma-Glutamyltransferase 1	Protein Coding	48	GC22P024583	11.4582939147949	https://www.genecards.org/cgi-bin/carddisp.pl?gene=GGT1
TF	Transferrin	Protein Coding	48	GC03P134296	11.4497756958008	https://www.genecards.org/cgi-bin/carddisp.pl?gene=TF
HTRA2	HtrA Serine Peptidase 2	Protein Coding	44	GC02P074529	11.4338302612305	https://www.genecards.org/cgi-bin/carddisp.pl?gene=HTRA2
ADH5	Alcohol Dehydrogenase 5 (Class III), Chi Polypeptide	Protein Coding	45	GC04M099070	11.3674087524414	https://www.genecards.org/cgi-bin/carddisp.pl?gene=ADH5
TXNRD2	Thioredoxin Reductase 2	Protein Coding	45	GC22M019863	11.3533592224121	https://www.genecards.org/cgi-bin/carddisp.pl?gene=TXNRD2
IL1RN	Interleukin 1 Receptor Antagonist	Protein Coding	46	GC02P122460	11.3118419647217	https://www.genecards.org/cgi-bin/carddisp.pl?gene=IL1RN
ATF3	Activating Transcription Factor 3	Protein Coding	42	GC01P212565	11.3088474273682	https://www.genecards.org/cgi-bin/carddisp.pl?gene=ATF3
UQCRFS1	Ubiquinol-Cytochrome C Reductase, Rieske Iron-Sulfur Polypeptide 1	Protein Coding	45	GC19M029205	11.3065624237061	https://www.genecards.org/cgi-bin/carddisp.pl?gene=UQCRFS1
IL18	Interleukin 18	Protein Coding	41	GC11M112143	11.3020629882813	https://www.genecards.org/cgi-bin/carddisp.pl?gene=IL18
PRORP	Protein Only RNase P Catalytic Subunit	Protein Coding	29	GC14P035375	11.284951210022	https://www.genecards.org/cgi-bin/carddisp.pl?gene=PRORP
MAPT	Microtubule Associated Protein Tau	Protein Coding	48	GC17P045894	11.2703638076782	https://www.genecards.org/cgi-bin/carddisp.pl?gene=MAPT
KDR	Kinase Insert Domain Receptor	Protein Coding	51	GC04M055078	11.2153911590576	https://www.genecards.org/cgi-bin/carddisp.pl?gene=KDR
SIRT3	Sirtuin 3	Protein Coding	45	GC11M000215	11.2124938964844	https://www.genecards.org/cgi-bin/carddisp.pl?gene=SIRT3
LMNA	Lamin A/C	Protein Coding	48	GC01P156082	11.1938056945801	https://www.genecards.org/cgi-bin/carddisp.pl?gene=LMNA
NOSIP	Nitric Oxide Synthase Interacting Protein	Protein Coding	36	GC19M049555	11.1913070678711	https://www.genecards.org/cgi-bin/carddisp.pl?gene=NOSIP
PRKCB	Protein Kinase C Beta	Protein Coding	45	GC16P024288	11.1823720932007	https://www.genecards.org/cgi-bin/carddisp.pl?gene=PRKCB
MT-CYB	Mitochondrially Encoded Cytochrome B	Protein Coding	32	GCMTP014749	11.1075611114502	https://www.genecards.org/cgi-bin/carddisp.pl?gene=MT-CYB
MMP9	Matrix Metallopeptidase 9	Protein Coding	52	GC20P046008	11.1037464141846	https://www.genecards.org/cgi-bin/carddisp.pl?gene=MMP9
RPS6KA5	Ribosomal Protein S6 Kinase A5	Protein Coding	44	GC14M090847	11.0865612030029	https://www.genecards.org/cgi-bin/carddisp.pl?gene=RPS6KA5
GFER	Growth Factor, Augmenter Of Liver Regeneration	Protein Coding	45	GC16P001984	11.0845260620117	https://www.genecards.org/cgi-bin/carddisp.pl?gene=GFER
SRXN1	Sulfiredoxin 1	Protein Coding	33	GC20M000647	11.0793037414551	https://www.genecards.org/cgi-bin/carddisp.pl?gene=SRXN1
ANXA5	Annexin A5	Protein Coding	44	GC04M121667	11.0305404663086	https://www.genecards.org/cgi-bin/carddisp.pl?gene=ANXA5
ARG2	Arginase 2	Protein Coding	43	GC14P067619	11.0181932449341	https://www.genecards.org/cgi-bin/carddisp.pl?gene=ARG2
TERT	Telomerase Reverse Transcriptase	Protein Coding	49	GC05M001253	11.0077457427979	https://www.genecards.org/cgi-bin/carddisp.pl?gene=TERT
TARDBP	TAR DNA Binding Protein	Protein Coding	45	GC01P011013	10.9912958145142	https://www.genecards.org/cgi-bin/carddisp.pl?gene=TARDBP
LOC110806262	Solute Carrier Family 6 Member 4 Gene Promoter	Biological Region	2	GC17P030235	10.9634189605713	https://www.genecards.org/cgi-bin/carddisp.pl?gene=LOC110806262
ANK2	Ankyrin 2	Protein Coding	41	GC04P112707	10.9443254470825	https://www.genecards.org/cgi-bin/carddisp.pl?gene=ANK2
MAP2K1	Mitogen-Activated Protein Kinase Kinase 1	Protein Coding	51	GC15P066386	10.9127445220947	https://www.genecards.org/cgi-bin/carddisp.pl?gene=MAP2K1
MAP2K7	Mitogen-Activated Protein Kinase Kinase 7	Protein Coding	44	GC19P007903	10.8572807312012	https://www.genecards.org/cgi-bin/carddisp.pl?gene=MAP2K7
REN	Renin	Protein Coding	47	GC01M204154	10.848331451416	https://www.genecards.org/cgi-bin/carddisp.pl?gene=REN
BCL2L1	BCL2 Like 1	Protein Coding	45	GC20M031664	10.8477277755737	https://www.genecards.org/cgi-bin/carddisp.pl?gene=BCL2L1
NGB	Neuroglobin	Protein Coding	37	GC14M077265	10.8363876342773	https://www.genecards.org/cgi-bin/carddisp.pl?gene=NGB
ASL	Argininosuccinate Lyase	Protein Coding	44	GC07P066075	10.8274822235107	https://www.genecards.org/cgi-bin/carddisp.pl?gene=ASL
GSTA1	Glutathione S-Transferase Alpha 1	Protein Coding	41	GC06M052791	10.8164157867432	https://www.genecards.org/cgi-bin/carddisp.pl?gene=GSTA1
NR3C2	Nuclear Receptor Subfamily 3 Group C Member 2	Protein Coding	45	GC04M148078	10.8102130889893	https://www.genecards.org/cgi-bin/carddisp.pl?gene=NR3C2
BRCA2	BRCA2 DNA Repair Associated	Protein Coding	46	GC13P032315	10.8026599884033	https://www.genecards.org/cgi-bin/carddisp.pl?gene=BRCA2
PDHA1	Pyruvate Dehydrogenase E1 Subunit Alpha 1	Protein Coding	45	GC0XP019343	10.7934169769287	https://www.genecards.org/cgi-bin/carddisp.pl?gene=PDHA1
VIP	Vasoactive Intestinal Peptide	Protein Coding	43	GC06P152750	10.775107383728	https://www.genecards.org/cgi-bin/carddisp.pl?gene=VIP
EGFR	Epidermal Growth Factor Receptor	Protein Coding	51	GC07P055019	10.7700138092041	https://www.genecards.org/cgi-bin/carddisp.pl?gene=EGFR
PCNA	Proliferating Cell Nuclear Antigen	Protein Coding	48	GC20M005114	10.7641506195068	https://www.genecards.org/cgi-bin/carddisp.pl?gene=PCNA
HP	Haptoglobin	Protein Coding	44	GC16P072086	10.7498445510864	https://www.genecards.org/cgi-bin/carddisp.pl?gene=HP
GHRL	Ghrelin And Obestatin Prepropeptide	Protein Coding	42	GC03M010285	10.7463359832764	https://www.genecards.org/cgi-bin/carddisp.pl?gene=GHRL
GLRX2	Glutaredoxin 2	Protein Coding	37	GC01M193065	10.7410278320313	https://www.genecards.org/cgi-bin/carddisp.pl?gene=GLRX2
IL13	Interleukin 13	Protein Coding	41	GC05P132656	10.732967376709	https://www.genecards.org/cgi-bin/carddisp.pl?gene=IL13
MT-CO1	Mitochondrially Encoded Cytochrome C Oxidase I	Protein Coding	34	GCMTP005906	10.728235244751	https://www.genecards.org/cgi-bin/carddisp.pl?gene=MT-CO1
EP300	E1A Binding Protein P300	Protein Coding	49	GC22P041091	10.723072052002	https://www.genecards.org/cgi-bin/carddisp.pl?gene=EP300
KRIT1	KRIT1 Ankyrin Repeat Containing	Protein Coding	42	GC07M092198	10.7205715179443	https://www.genecards.org/cgi-bin/carddisp.pl?gene=KRIT1
NDUFS1	NADH:Ubiquinone Oxidoreductase Core Subunit S1	Protein Coding	44	GC02M206114	10.7149410247803	https://www.genecards.org/cgi-bin/carddisp.pl?gene=NDUFS1
PRKD1	Protein Kinase D1	Protein Coding	48	GC14M029576	10.7086000442505	https://www.genecards.org/cgi-bin/carddisp.pl?gene=PRKD1
PIK3CA	Phosphatidylinositol-4,5-Bisphosphate 3-Kinase Catalytic Subunit Alpha	Protein Coding	50	GC03P179148	10.6800193786621	https://www.genecards.org/cgi-bin/carddisp.pl?gene=PIK3CA
NDUFS2	NADH:Ubiquinone Oxidoreductase Core Subunit S2	Protein Coding	43	GC01P161197	10.678186416626	https://www.genecards.org/cgi-bin/carddisp.pl?gene=NDUFS2
HTR2A	5-Hydroxytryptamine Receptor 2A	Protein Coding	46	GC13M046831	10.6438245773315	https://www.genecards.org/cgi-bin/carddisp.pl?gene=HTR2A
HYOU1	Hypoxia Up-Regulated 1	Protein Coding	44	GC11M119206	10.6255664825439	https://www.genecards.org/cgi-bin/carddisp.pl?gene=HYOU1
DYNLL1	Dynein Light Chain LC8-Type 1	Protein Coding	40	GC12P120469	10.6184234619141	https://www.genecards.org/cgi-bin/carddisp.pl?gene=DYNLL1
MTHFR	Methylenetetrahydrofolate Reductase	Protein Coding	46	GC01M011785	10.6139907836914	https://www.genecards.org/cgi-bin/carddisp.pl?gene=MTHFR
PTEN	Phosphatase And Tensin Homolog	Protein Coding	50	GC10P092487	10.5825328826904	https://www.genecards.org/cgi-bin/carddisp.pl?gene=PTEN
FXN	Frataxin	Protein Coding	45	GC09P069035	10.5729579925537	https://www.genecards.org/cgi-bin/carddisp.pl?gene=FXN
RAC1	Rac Family Small GTPase 1	Protein Coding	47	GC07P006377	10.5518493652344	https://www.genecards.org/cgi-bin/carddisp.pl?gene=RAC1
STAT1	Signal Transducer And Activator Of Transcription 1	Protein Coding	50	GC02M190908	10.5514183044434	https://www.genecards.org/cgi-bin/carddisp.pl?gene=STAT1
NPPB	Natriuretic Peptide B	Protein Coding	42	GC01M011858	10.5478210449219	https://www.genecards.org/cgi-bin/carddisp.pl?gene=NPPB
CRYAB	Crystallin Alpha B	Protein Coding	44	GC11M111908	10.5108795166016	https://www.genecards.org/cgi-bin/carddisp.pl?gene=CRYAB
CDKN2A	Cyclin Dependent Kinase Inhibitor 2A	Protein Coding	48	GC09M021967	10.5069313049316	https://www.genecards.org/cgi-bin/carddisp.pl?gene=CDKN2A
MAPK13	Mitogen-Activated Protein Kinase 13	Protein Coding	46	GC06P083842	10.4902057647705	https://www.genecards.org/cgi-bin/carddisp.pl?gene=MAPK13
DBH	Dopamine Beta-Hydroxylase	Protein Coding	49	GC09P133636	10.4767637252808	https://www.genecards.org/cgi-bin/carddisp.pl?gene=DBH
PPP1R15A	Protein Phosphatase 1 Regulatory Subunit 15A	Protein Coding	38	GC19P048872	10.4754199981689	https://www.genecards.org/cgi-bin/carddisp.pl?gene=PPP1R15A
SUOX	Sulfite Oxidase	Protein Coding	44	GC12P055997	10.4579820632935	https://www.genecards.org/cgi-bin/carddisp.pl?gene=SUOX
SIRT6	Sirtuin 6	Protein Coding	43	GC19M004174	10.457160949707	https://www.genecards.org/cgi-bin/carddisp.pl?gene=SIRT6
GCLM	Glutamate-Cysteine Ligase Modifier Subunit	Protein Coding	40	GC01M093885	10.4403800964355	https://www.genecards.org/cgi-bin/carddisp.pl?gene=GCLM
CALR	Calreticulin	Protein Coding	49	GC19P012938	10.4393577575684	https://www.genecards.org/cgi-bin/carddisp.pl?gene=CALR
CYP2B6	Cytochrome P450 Family 2 Subfamily B Member 6	Protein Coding	45	GC19P040991	10.4368057250977	https://www.genecards.org/cgi-bin/carddisp.pl?gene=CYP2B6
DRD2	Dopamine Receptor D2	Protein Coding	48	GC11M113409	10.4130096435547	https://www.genecards.org/cgi-bin/carddisp.pl?gene=DRD2
GSS	Glutathione Synthetase	Protein Coding	45	GC20M034928	10.3946695327759	https://www.genecards.org/cgi-bin/carddisp.pl?gene=GSS
FMO2	Flavin Containing Dimethylaniline Monoxygenase 2	Protein Coding	38	GC01P171185	10.3879909515381	https://www.genecards.org/cgi-bin/carddisp.pl?gene=FMO2
HSPD1	Heat Shock Protein Family D (Hsp60) Member 1	Protein Coding	46	GC02M197486	10.3617515563965	https://www.genecards.org/cgi-bin/carddisp.pl?gene=HSPD1
NCF1	Neutrophil Cytosolic Factor 1	Protein Coding	45	GC07P075454	10.3426637649536	https://www.genecards.org/cgi-bin/carddisp.pl?gene=NCF1
AKR1A1	Aldo-Keto Reductase Family 1 Member A1	Protein Coding	42	GC01P045550	10.3387079238892	https://www.genecards.org/cgi-bin/carddisp.pl?gene=AKR1A1
NFKBIA	NFKB Inhibitor Alpha	Protein Coding	48	GC14M035401	10.3348836898804	https://www.genecards.org/cgi-bin/carddisp.pl?gene=NFKBIA
CALCA	Calcitonin Related Polypeptide Alpha	Protein Coding	42	GC11M014945	10.3298740386963	https://www.genecards.org/cgi-bin/carddisp.pl?gene=CALCA
H6PD	Hexose-6-Phosphate Dehydrogenase/Glucose 1-Dehydrogenase	Protein Coding	42	GC01P009234	10.3258171081543	https://www.genecards.org/cgi-bin/carddisp.pl?gene=H6PD
SIRT2	Sirtuin 2	Protein Coding	46	GC19M038878	10.3236970901489	https://www.genecards.org/cgi-bin/carddisp.pl?gene=SIRT2
GLUD1	Glutamate Dehydrogenase 1	Protein Coding	48	GC10M087050	10.2272977828979	https://www.genecards.org/cgi-bin/carddisp.pl?gene=GLUD1
PRL	Prolactin	Protein Coding	41	GC06M022287	10.2200908660889	https://www.genecards.org/cgi-bin/carddisp.pl?gene=PRL
NLRP3	NLR Family Pyrin Domain Containing 3	Protein Coding	45	GC01P247415	10.2175273895264	https://www.genecards.org/cgi-bin/carddisp.pl?gene=NLRP3
SFXN4	Sideroflexin 4	Protein Coding	40	GC10M119140	10.21462059021	https://www.genecards.org/cgi-bin/carddisp.pl?gene=SFXN4
HSP90B1	Heat Shock Protein 90 Beta Family Member 1	Protein Coding	45	GC12P103930	10.1929264068604	https://www.genecards.org/cgi-bin/carddisp.pl?gene=HSP90B1
GJA1	Gap Junction Protein Alpha 1	Protein Coding	48	GC06P121436	10.19153881073	https://www.genecards.org/cgi-bin/carddisp.pl?gene=GJA1
DUSP1	Dual Specificity Phosphatase 1	Protein Coding	45	GC05M172768	10.1704168319702	https://www.genecards.org/cgi-bin/carddisp.pl?gene=DUSP1
CUL3	Cullin 3	Protein Coding	45	GC02M224470	10.1549158096313	https://www.genecards.org/cgi-bin/carddisp.pl?gene=CUL3
PTK2B	Protein Tyrosine Kinase 2 Beta	Protein Coding	47	GC08P027311	10.1465749740601	https://www.genecards.org/cgi-bin/carddisp.pl?gene=PTK2B
NDUFV1	NADH:Ubiquinone Oxidoreductase Core Subunit V1	Protein Coding	44	GC11P070169	10.1462707519531	https://www.genecards.org/cgi-bin/carddisp.pl?gene=NDUFV1
TLR2	Toll Like Receptor 2	Protein Coding	49	GC04P153684	10.1441097259521	https://www.genecards.org/cgi-bin/carddisp.pl?gene=TLR2
MUTYH	MutY DNA Glycosylase	Protein Coding	44	GC01M045329	10.0819139480591	https://www.genecards.org/cgi-bin/carddisp.pl?gene=MUTYH
CACNA1S	Calcium Voltage-Gated Channel Subunit Alpha1 S	Protein Coding	47	GC01M201008	10.0711555480957	https://www.genecards.org/cgi-bin/carddisp.pl?gene=CACNA1S
MGST1	Microsomal Glutathione S-Transferase 1	Protein Coding	40	GC12P016347	10.0691375732422	https://www.genecards.org/cgi-bin/carddisp.pl?gene=MGST1
CEBPB	CCAAT Enhancer Binding Protein Beta	Protein Coding	42	GC20P050190	10.0497665405273	https://www.genecards.org/cgi-bin/carddisp.pl?gene=CEBPB
TTN	Titin	Protein Coding	45	GC02M178525	10.004602432251	https://www.genecards.org/cgi-bin/carddisp.pl?gene=TTN
BMP6	Bone Morphogenetic Protein 6	Protein Coding	42	GC06P007726	9.97880744934082	https://www.genecards.org/cgi-bin/carddisp.pl?gene=BMP6
NTHL1	Nth Like DNA Glycosylase 1	Protein Coding	43	GC16M007105	9.95651626586914	https://www.genecards.org/cgi-bin/carddisp.pl?gene=NTHL1
RORA	RAR Related Orphan Receptor A	Protein Coding	46	GC15M060488	9.94656276702881	https://www.genecards.org/cgi-bin/carddisp.pl?gene=RORA
MT-ND1	Mitochondrially Encoded NADH:Ubiquinone Oxidoreductase Core Subunit 1	Protein Coding	32	GCMTP003309	9.93412113189697	https://www.genecards.org/cgi-bin/carddisp.pl?gene=MT-ND1
CNR1	Cannabinoid Receptor 1	Protein Coding	45	GC06M088139	9.92303562164307	https://www.genecards.org/cgi-bin/carddisp.pl?gene=CNR1
PRODH	Proline Dehydrogenase 1	Protein Coding	45	GC22M018912	9.9204797744751	https://www.genecards.org/cgi-bin/carddisp.pl?gene=PRODH
TH	Tyrosine Hydroxylase	Protein Coding	49	GC11M002163	9.90005493164063	https://www.genecards.org/cgi-bin/carddisp.pl?gene=TH
ASS1	Argininosuccinate Synthase 1	Protein Coding	46	GC09P130444	9.89136600494385	https://www.genecards.org/cgi-bin/carddisp.pl?gene=ASS1
THBD	Thrombomodulin	Protein Coding	44	GC20M023026	9.85523509979248	https://www.genecards.org/cgi-bin/carddisp.pl?gene=THBD
POLG	DNA Polymerase Gamma, Catalytic Subunit	Protein Coding	46	GC15M090834	9.82868957519531	https://www.genecards.org/cgi-bin/carddisp.pl?gene=POLG
EDNRA	Endothelin Receptor Type A	Protein Coding	47	GC04P147480	9.82608699798584	https://www.genecards.org/cgi-bin/carddisp.pl?gene=EDNRA
SDHC	Succinate Dehydrogenase Complex Subunit C	Protein Coding	43	GC01P161314	9.81546592712402	https://www.genecards.org/cgi-bin/carddisp.pl?gene=SDHC
PGD	Phosphogluconate Dehydrogenase	Protein Coding	46	GC01P010398	9.80252552032471	https://www.genecards.org/cgi-bin/carddisp.pl?gene=PGD
CYP11B2	Cytochrome P450 Family 11 Subfamily B Member 2	Protein Coding	46	GC08M142910	9.78898048400879	https://www.genecards.org/cgi-bin/carddisp.pl?gene=CYP11B2
CFTR	CF Transmembrane Conductance Regulator	Protein Coding	49	GC07P117287	9.78621673583984	https://www.genecards.org/cgi-bin/carddisp.pl?gene=CFTR
MAPKAPK3	MAPK Activated Protein Kinase 3	Protein Coding	47	GC03P050611	9.7826976776123	https://www.genecards.org/cgi-bin/carddisp.pl?gene=MAPKAPK3
SCP2	Sterol Carrier Protein 2	Protein Coding	44	GC01P052927	9.77531051635742	https://www.genecards.org/cgi-bin/carddisp.pl?gene=SCP2
ALDH3A2	Aldehyde Dehydrogenase 3 Family Member A2	Protein Coding	44	GC17P019648	9.7733154296875	https://www.genecards.org/cgi-bin/carddisp.pl?gene=ALDH3A2
PRKCA	Protein Kinase C Alpha	Protein Coding	48	GC17P066302	9.76631927490234	https://www.genecards.org/cgi-bin/carddisp.pl?gene=PRKCA
UCP1	Uncoupling Protein 1	Protein Coding	42	GC04M140559	9.75710296630859	https://www.genecards.org/cgi-bin/carddisp.pl?gene=UCP1
SCARA3	Scavenger Receptor Class A Member 3	Protein Coding	36	GC08P027633	9.74726581573486	https://www.genecards.org/cgi-bin/carddisp.pl?gene=SCARA3
MIEF2	Mitochondrial Elongation Factor 2	Protein Coding	33	GC17P018262	9.73720359802246	https://www.genecards.org/cgi-bin/carddisp.pl?gene=MIEF2
FDXR	Ferredoxin Reductase	Protein Coding	44	GC17M074862	9.73401641845703	https://www.genecards.org/cgi-bin/carddisp.pl?gene=FDXR
OGDH	Oxoglutarate Dehydrogenase	Protein Coding	45	GC07P044606	9.73400211334229	https://www.genecards.org/cgi-bin/carddisp.pl?gene=OGDH
EGF	Epidermal Growth Factor	Protein Coding	49	GC04P109912	9.73056030273438	https://www.genecards.org/cgi-bin/carddisp.pl?gene=EGF
BCL2L11	BCL2 Like 11	Protein Coding	42	GC02P111119	9.72607803344727	https://www.genecards.org/cgi-bin/carddisp.pl?gene=BCL2L11
CRAT	Carnitine O-Acetyltransferase	Protein Coding	44	GC09M129094	9.72063446044922	https://www.genecards.org/cgi-bin/carddisp.pl?gene=CRAT
CHUK	Component Of Inhibitor Of Nuclear Factor Kappa B Kinase Complex	Protein Coding	49	GC10M100188	9.71955585479736	https://www.genecards.org/cgi-bin/carddisp.pl?gene=CHUK
SMPD1	Sphingomyelin Phosphodiesterase 1	Protein Coding	47	GC11P006390	9.70136642456055	https://www.genecards.org/cgi-bin/carddisp.pl?gene=SMPD1
PRKAB1	Protein Kinase AMP-Activated Non-Catalytic Subunit Beta 1	Protein Coding	45	GC12P119632	9.67720031738281	https://www.genecards.org/cgi-bin/carddisp.pl?gene=PRKAB1
MYH7	Myosin Heavy Chain 7	Protein Coding	46	GC14M023412	9.67407608032227	https://www.genecards.org/cgi-bin/carddisp.pl?gene=MYH7
DDAH1	Dimethylarginine Dimethylaminohydrolase 1	Protein Coding	42	GC01M085318	9.6696949005127	https://www.genecards.org/cgi-bin/carddisp.pl?gene=DDAH1
CASP8	Caspase 8	Protein Coding	49	GC02P201233	9.64680480957031	https://www.genecards.org/cgi-bin/carddisp.pl?gene=CASP8
ADM	Adrenomedullin	Protein Coding	43	GC11P010304	9.6402759552002	https://www.genecards.org/cgi-bin/carddisp.pl?gene=ADM
CYC1	Cytochrome C1	Protein Coding	44	GC08P144095	9.63439846038818	https://www.genecards.org/cgi-bin/carddisp.pl?gene=CYC1
HSPA1B	Heat Shock Protein Family A (Hsp70) Member 1B	Protein Coding	39	GC06P083712	9.62251472473145	https://www.genecards.org/cgi-bin/carddisp.pl?gene=HSPA1B
NOTCH3	Notch Receptor 3	Protein Coding	48	GC19M015159	9.62092018127441	https://www.genecards.org/cgi-bin/carddisp.pl?gene=NOTCH3
AKR1B1	Aldo-Keto Reductase Family 1 Member B	Protein Coding	45	GC07M134442	9.61706066131592	https://www.genecards.org/cgi-bin/carddisp.pl?gene=AKR1B1
HFE	Homeostatic Iron Regulator	Protein Coding	44	GC06P026087	9.60330104827881	https://www.genecards.org/cgi-bin/carddisp.pl?gene=HFE
ERCC8	ERCC Excision Repair 8, CSA Ubiquitin Ligase Complex Subunit	Protein Coding	41	GC05M060894	9.60195446014404	https://www.genecards.org/cgi-bin/carddisp.pl?gene=ERCC8
NDUFB9	NADH:Ubiquinone Oxidoreductase Subunit B9	Protein Coding	43	GC08P124539	9.57175540924072	https://www.genecards.org/cgi-bin/carddisp.pl?gene=NDUFB9
FMO4	Flavin Containing Dimethylaniline Monoxygenase 4	Protein Coding	40	GC01P171315	9.57080554962158	https://www.genecards.org/cgi-bin/carddisp.pl?gene=FMO4
NDUFA6	NADH:Ubiquinone Oxidoreductase Subunit A6	Protein Coding	43	GC22M042085	9.54494762420654	https://www.genecards.org/cgi-bin/carddisp.pl?gene=NDUFA6
EGR1	Early Growth Response 1	Protein Coding	42	GC05P138465	9.53041076660156	https://www.genecards.org/cgi-bin/carddisp.pl?gene=EGR1
EEF1A1	Eukaryotic Translation Elongation Factor 1 Alpha 1	Protein Coding	42	GC06M073515	9.51259994506836	https://www.genecards.org/cgi-bin/carddisp.pl?gene=EEF1A1
ACP1	Acid Phosphatase 1	Protein Coding	42	GC02P000344	9.49210166931152	https://www.genecards.org/cgi-bin/carddisp.pl?gene=ACP1
ISCU	Iron-Sulfur Cluster Assembly Enzyme	Protein Coding	44	GC12P108561	9.48605728149414	https://www.genecards.org/cgi-bin/carddisp.pl?gene=ISCU
TNFRSF1A	TNF Receptor Superfamily Member 1A	Protein Coding	46	GC12M006328	9.43787670135498	https://www.genecards.org/cgi-bin/carddisp.pl?gene=TNFRSF1A
THBS1	Thrombospondin 1	Protein Coding	44	GC15P039581	9.43538379669189	https://www.genecards.org/cgi-bin/carddisp.pl?gene=THBS1
PTPN1	Protein Tyrosine Phosphatase Non-Receptor Type 1	Protein Coding	48	GC20P050510	9.42300987243652	https://www.genecards.org/cgi-bin/carddisp.pl?gene=PTPN1
TSPO	Translocator Protein	Protein Coding	43	GC22P043151	9.39549160003662	https://www.genecards.org/cgi-bin/carddisp.pl?gene=TSPO
S100A8	S100 Calcium Binding Protein A8	Protein Coding	41	GC01M153391	9.3914098739624	https://www.genecards.org/cgi-bin/carddisp.pl?gene=S100A8
BAK1	BCL2 Antagonist/Killer 1	Protein Coding	42	GC06M033572	9.38435173034668	https://www.genecards.org/cgi-bin/carddisp.pl?gene=BAK1
DLD	Dihydrolipoamide Dehydrogenase	Protein Coding	48	GC07P107890	9.36259078979492	https://www.genecards.org/cgi-bin/carddisp.pl?gene=DLD
GSK3B	Glycogen Synthase Kinase 3 Beta	Protein Coding	47	GC03M119821	9.35637378692627	https://www.genecards.org/cgi-bin/carddisp.pl?gene=GSK3B
LOX	Lysyl Oxidase	Protein Coding	45	GC05M122063	9.34717750549316	https://www.genecards.org/cgi-bin/carddisp.pl?gene=LOX
STK4	Serine/Threonine Kinase 4	Protein Coding	48	GC20P044966	9.34215545654297	https://www.genecards.org/cgi-bin/carddisp.pl?gene=STK4
LPO	Lactoperoxidase	Protein Coding	40	GC17P058218	9.33762645721436	https://www.genecards.org/cgi-bin/carddisp.pl?gene=LPO
DHCR24	24-Dehydrocholesterol Reductase	Protein Coding	44	GC01M054849	9.33490180969238	https://www.genecards.org/cgi-bin/carddisp.pl?gene=DHCR24
SMAD3	SMAD Family Member 3	Protein Coding	48	GC15P067063	9.29146766662598	https://www.genecards.org/cgi-bin/carddisp.pl?gene=SMAD3
NDUFS6	NADH:Ubiquinone Oxidoreductase Subunit S6	Protein Coding	42	GC05P001801	9.29102230072021	https://www.genecards.org/cgi-bin/carddisp.pl?gene=NDUFS6
ACTA1	Actin Alpha 1, Skeletal Muscle	Protein Coding	46	GC01M229515	9.28949451446533	https://www.genecards.org/cgi-bin/carddisp.pl?gene=ACTA1
GLO1	Glyoxalase I	Protein Coding	44	GC06M066123	9.24042701721191	https://www.genecards.org/cgi-bin/carddisp.pl?gene=GLO1
NRF1	Nuclear Respiratory Factor 1	Protein Coding	42	GC07P129611	9.23344230651855	https://www.genecards.org/cgi-bin/carddisp.pl?gene=NRF1
BMP2	Bone Morphogenetic Protein 2	Protein Coding	44	GC20P006767	9.2261848449707	https://www.genecards.org/cgi-bin/carddisp.pl?gene=BMP2
ALDH1A1	Aldehyde Dehydrogenase 1 Family Member A1	Protein Coding	45	GC09M072900	9.20349407196045	https://www.genecards.org/cgi-bin/carddisp.pl?gene=ALDH1A1
PPIA	Peptidylprolyl Isomerase A	Protein Coding	45	GC07P044807	9.17828559875488	https://www.genecards.org/cgi-bin/carddisp.pl?gene=PPIA
APOB	Apolipoprotein B	Protein Coding	45	GC02M020956	9.16262149810791	https://www.genecards.org/cgi-bin/carddisp.pl?gene=APOB
CDK2	Cyclin Dependent Kinase 2	Protein Coding	49	GC12P055966	9.16260147094727	https://www.genecards.org/cgi-bin/carddisp.pl?gene=CDK2
NOL3	Nucleolar Protein 3	Protein Coding	42	GC16P067211	9.12279415130615	https://www.genecards.org/cgi-bin/carddisp.pl?gene=NOL3
DECR1	2,4-Dienoyl-CoA Reductase 1	Protein Coding	40	GC08P090001	9.1193904876709	https://www.genecards.org/cgi-bin/carddisp.pl?gene=DECR1
MAPK12	Mitogen-Activated Protein Kinase 12	Protein Coding	45	GC22M057729	9.10032272338867	https://www.genecards.org/cgi-bin/carddisp.pl?gene=MAPK12
SETD2	SET Domain Containing 2, Histone Lysine Methyltransferase	Protein Coding	45	GC03M047033	9.07654190063477	https://www.genecards.org/cgi-bin/carddisp.pl?gene=SETD2
HRAS	HRas Proto-Oncogene, GTPase	Protein Coding	50	GC11M003189	9.07518100738525	https://www.genecards.org/cgi-bin/carddisp.pl?gene=HRAS
LOC110973015	NOS3 5' Regulatory Region	Biological Region	2	GC07P150988	9.06948947906494	https://www.genecards.org/cgi-bin/carddisp.pl?gene=LOC110973015
CYP3A5	Cytochrome P450 Family 3 Subfamily A Member 5	Protein Coding	45	GC07M099648	9.0685863494873	https://www.genecards.org/cgi-bin/carddisp.pl?gene=CYP3A5
FN1	Fibronectin 1	Protein Coding	48	GC02M215360	9.06680202484131	https://www.genecards.org/cgi-bin/carddisp.pl?gene=FN1
ATR	ATR Serine/Threonine Kinase	Protein Coding	50	GC03M142449	9.06160259246826	https://www.genecards.org/cgi-bin/carddisp.pl?gene=ATR
INSR	Insulin Receptor	Protein Coding	51	GC19M007112	9.0594596862793	https://www.genecards.org/cgi-bin/carddisp.pl?gene=INSR
RPS27A	Ribosomal Protein S27a	Protein Coding	41	GC02P055231	9.05863666534424	https://www.genecards.org/cgi-bin/carddisp.pl?gene=RPS27A
AOC3	Amine Oxidase Copper Containing 3	Protein Coding	44	GC17P042851	9.04695510864258	https://www.genecards.org/cgi-bin/carddisp.pl?gene=AOC3
ATP1A3	ATPase Na+/K+ Transporting Subunit Alpha 3	Protein Coding	46	GC19M041966	9.03258609771729	https://www.genecards.org/cgi-bin/carddisp.pl?gene=ATP1A3
ECHS1	Enoyl-CoA Hydratase, Short Chain 1	Protein Coding	45	GC10M133362	9.03254890441895	https://www.genecards.org/cgi-bin/carddisp.pl?gene=ECHS1
NOD2	Nucleotide Binding Oligomerization Domain Containing 2	Protein Coding	46	GC16P050693	9.03037261962891	https://www.genecards.org/cgi-bin/carddisp.pl?gene=NOD2
IL2	Interleukin 2	Protein Coding	43	GC04M122451	9.02767181396484	https://www.genecards.org/cgi-bin/carddisp.pl?gene=IL2
CDKN3	Cyclin Dependent Kinase Inhibitor 3	Protein Coding	42	GC14P054398	9.00405216217041	https://www.genecards.org/cgi-bin/carddisp.pl?gene=CDKN3
NEIL1	Nei Like DNA Glycosylase 1	Protein Coding	38	GC15P075346	8.99106597900391	https://www.genecards.org/cgi-bin/carddisp.pl?gene=NEIL1
CTSB	Cathepsin B	Protein Coding	50	GC08M011842	8.98864555358887	https://www.genecards.org/cgi-bin/carddisp.pl?gene=CTSB
CYP2C8	Cytochrome P450 Family 2 Subfamily C Member 8	Protein Coding	46	GC10M095038	8.98735618591309	https://www.genecards.org/cgi-bin/carddisp.pl?gene=CYP2C8
AR	Androgen Receptor	Protein Coding	50	GC0XP067544	8.96741485595703	https://www.genecards.org/cgi-bin/carddisp.pl?gene=AR
SGK1	Serum/Glucocorticoid Regulated Kinase 1	Protein Coding	46	GC06M134169	8.96455001831055	https://www.genecards.org/cgi-bin/carddisp.pl?gene=SGK1
FAM120A	Family With Sequence Similarity 120A	Protein Coding	36	GC09P093760	8.96222496032715	https://www.genecards.org/cgi-bin/carddisp.pl?gene=FAM120A
ZFAND1	Zinc Finger AN1-Type Containing 1	Protein Coding	31	GC08M081701	8.95796871185303	https://www.genecards.org/cgi-bin/carddisp.pl?gene=ZFAND1
MT-CO3	Mitochondrially Encoded Cytochrome C Oxidase III	Protein Coding	32	GCMTP009209	8.93114185333252	https://www.genecards.org/cgi-bin/carddisp.pl?gene=MT-CO3
FKBP4	FKBP Prolyl Isomerase 4	Protein Coding	43	GC12P002795	8.91312408447266	https://www.genecards.org/cgi-bin/carddisp.pl?gene=FKBP4
GUCY1A1	Guanylate Cyclase 1 Soluble Subunit Alpha 1	Protein Coding	35	GC04P155667	8.91066932678223	https://www.genecards.org/cgi-bin/carddisp.pl?gene=GUCY1A1
CYP2A6	Cytochrome P450 Family 2 Subfamily A Member 6	Protein Coding	46	GC19M040843	8.89855003356934	https://www.genecards.org/cgi-bin/carddisp.pl?gene=CYP2A6
TIMP1	TIMP Metallopeptidase Inhibitor 1	Protein Coding	42	GC0XP047596	8.89676380157471	https://www.genecards.org/cgi-bin/carddisp.pl?gene=TIMP1
MDH2	Malate Dehydrogenase 2	Protein Coding	46	GC07P076048	8.86149787902832	https://www.genecards.org/cgi-bin/carddisp.pl?gene=MDH2
GCDH	Glutaryl-CoA Dehydrogenase	Protein Coding	44	GC19P012891	8.85251712799072	https://www.genecards.org/cgi-bin/carddisp.pl?gene=GCDH
ALDH9A1	Aldehyde Dehydrogenase 9 Family Member A1	Protein Coding	41	GC01M165679	8.84587001800537	https://www.genecards.org/cgi-bin/carddisp.pl?gene=ALDH9A1
PRNP	Prion Protein	Protein Coding	45	GC20P004686	8.83900547027588	https://www.genecards.org/cgi-bin/carddisp.pl?gene=PRNP
GSTM3	Glutathione S-Transferase Mu 3	Protein Coding	45	GC01M109733	8.83562660217285	https://www.genecards.org/cgi-bin/carddisp.pl?gene=GSTM3
DAXX	Death Domain Associated Protein	Protein Coding	41	GC06M033318	8.83430957794189	https://www.genecards.org/cgi-bin/carddisp.pl?gene=DAXX
STUB1	STIP1 Homology And U-Box Containing Protein 1	Protein Coding	43	GC16P011630	8.83302688598633	https://www.genecards.org/cgi-bin/carddisp.pl?gene=STUB1
CYP4F2	Cytochrome P450 Family 4 Subfamily F Member 2	Protein Coding	43	GC19M015878	8.82975006103516	https://www.genecards.org/cgi-bin/carddisp.pl?gene=CYP4F2
ELN	Elastin	Protein Coding	43	GC07P074027	8.82915592193604	https://www.genecards.org/cgi-bin/carddisp.pl?gene=ELN
CTNNB1	Catenin Beta 1	Protein Coding	50	GC03P041236	8.82787895202637	https://www.genecards.org/cgi-bin/carddisp.pl?gene=CTNNB1
PAH	Phenylalanine Hydroxylase	Protein Coding	46	GC12M102836	8.79747772216797	https://www.genecards.org/cgi-bin/carddisp.pl?gene=PAH
NDUFS3	NADH:Ubiquinone Oxidoreductase Core Subunit S3	Protein Coding	45	GC11P047567	8.76684379577637	https://www.genecards.org/cgi-bin/carddisp.pl?gene=NDUFS3
AKAP9	A-Kinase Anchoring Protein 9	Protein Coding	43	GC07P091940	8.73549556732178	https://www.genecards.org/cgi-bin/carddisp.pl?gene=AKAP9
NDUFV2	NADH:Ubiquinone Oxidoreductase Core Subunit V2	Protein Coding	42	GC18P009092	8.73106384277344	https://www.genecards.org/cgi-bin/carddisp.pl?gene=NDUFV2
SST	Somatostatin	Protein Coding	40	GC03M187668	8.71466827392578	https://www.genecards.org/cgi-bin/carddisp.pl?gene=SST
MSRB3	Methionine Sulfoxide Reductase B3	Protein Coding	41	GC12P065279	8.68780994415283	https://www.genecards.org/cgi-bin/carddisp.pl?gene=MSRB3
AHSP	Alpha Hemoglobin Stabilizing Protein	Protein Coding	35	GC16P031527	8.68179225921631	https://www.genecards.org/cgi-bin/carddisp.pl?gene=AHSP
SYK	Spleen Associated Tyrosine Kinase	Protein Coding	48	GC09P092021	8.68161773681641	https://www.genecards.org/cgi-bin/carddisp.pl?gene=SYK
ERO1A	Endoplasmic Reticulum Oxidoreductase 1 Alpha	Protein Coding	34	GC14M052640	8.68160247802734	https://www.genecards.org/cgi-bin/carddisp.pl?gene=ERO1A
UGT1A1	UDP Glucuronosyltransferase Family 1 Member A1	Protein Coding	48	GC02P233760	8.67901611328125	https://www.genecards.org/cgi-bin/carddisp.pl?gene=UGT1A1
CYP27A1	Cytochrome P450 Family 27 Subfamily A Member 1	Protein Coding	46	GC02P218781	8.67821788787842	https://www.genecards.org/cgi-bin/carddisp.pl?gene=CYP27A1
IDH1	Isocitrate Dehydrogenase (NADP(+)) 1	Protein Coding	50	GC02M208236	8.67436504364014	https://www.genecards.org/cgi-bin/carddisp.pl?gene=IDH1
ALOX15	Arachidonate 15-Lipoxygenase	Protein Coding	44	GC17M004630	8.67061901092529	https://www.genecards.org/cgi-bin/carddisp.pl?gene=ALOX15
KCNE2	Potassium Voltage-Gated Channel Subfamily E Regulatory Subunit 2	Protein Coding	41	GC21P034364	8.66809463500977	https://www.genecards.org/cgi-bin/carddisp.pl?gene=KCNE2
LOC111365141	NOS2 5' Regulatory Region	Biological Region	3	GC17P027800	8.66219997406006	https://www.genecards.org/cgi-bin/carddisp.pl?gene=LOC111365141
IKBKB	Inhibitor Of Nuclear Factor Kappa B Kinase Subunit Beta	Protein Coding	50	GC08P042271	8.65733909606934	https://www.genecards.org/cgi-bin/carddisp.pl?gene=IKBKB
MICB	MHC Class I Polypeptide-Related Sequence B	Protein Coding	40	GC06P083690	8.64976501464844	https://www.genecards.org/cgi-bin/carddisp.pl?gene=MICB
SLC22A5	Solute Carrier Family 22 Member 5	Protein Coding	46	GC05P132369	8.64691162109375	https://www.genecards.org/cgi-bin/carddisp.pl?gene=SLC22A5
SESN1	Sestrin 1	Protein Coding	37	GC06M108986	8.64646530151367	https://www.genecards.org/cgi-bin/carddisp.pl?gene=SESN1
EPRS1	Glutamyl-Prolyl-TRNA Synthetase 1	Protein Coding	35	GC01M219969	8.64198303222656	https://www.genecards.org/cgi-bin/carddisp.pl?gene=EPRS1
HTT	Huntingtin	Protein Coding	42	GC04P003041	8.63682460784912	https://www.genecards.org/cgi-bin/carddisp.pl?gene=HTT
PLA2G6	Phospholipase A2 Group VI	Protein Coding	46	GC22M058815	8.62974166870117	https://www.genecards.org/cgi-bin/carddisp.pl?gene=PLA2G6
PLG	Plasminogen	Protein Coding	48	GC06P160702	8.62944793701172	https://www.genecards.org/cgi-bin/carddisp.pl?gene=PLG
CRYAA	Crystallin Alpha A	Protein Coding	44	GC21P043169	8.6085319519043	https://www.genecards.org/cgi-bin/carddisp.pl?gene=CRYAA
TRPA1	Transient Receptor Potential Cation Channel Subfamily A Member 1	Protein Coding	45	GC08M072019	8.60414695739746	https://www.genecards.org/cgi-bin/carddisp.pl?gene=TRPA1
MTR	5-Methyltetrahydrofolate-Homocysteine Methyltransferase	Protein Coding	46	GC01P236795	8.59056091308594	https://www.genecards.org/cgi-bin/carddisp.pl?gene=MTR
IL17A	Interleukin 17A	Protein Coding	40	GC06P052186	8.58248710632324	https://www.genecards.org/cgi-bin/carddisp.pl?gene=IL17A
TMEM161A	Transmembrane Protein 161A	Protein Coding	34	GC19M019120	8.57124900817871	https://www.genecards.org/cgi-bin/carddisp.pl?gene=TMEM161A
HSP90AB1	Heat Shock Protein 90 Alpha Family Class B Member 1	Protein Coding	46	GC06P044246	8.56598091125488	https://www.genecards.org/cgi-bin/carddisp.pl?gene=HSP90AB1
ALAD	Aminolevulinate Dehydratase	Protein Coding	45	GC09M113386	8.56514930725098	https://www.genecards.org/cgi-bin/carddisp.pl?gene=ALAD
SCN4A	Sodium Voltage-Gated Channel Alpha Subunit 4	Protein Coding	45	GC17M063938	8.56347751617432	https://www.genecards.org/cgi-bin/carddisp.pl?gene=SCN4A
EIF4E	Eukaryotic Translation Initiation Factor 4E	Protein Coding	47	GC04M098879	8.5611400604248	https://www.genecards.org/cgi-bin/carddisp.pl?gene=EIF4E
LRRK2	Leucine Rich Repeat Kinase 2	Protein Coding	47	GC12P040196	8.54193687438965	https://www.genecards.org/cgi-bin/carddisp.pl?gene=LRRK2
PTK2	Protein Tyrosine Kinase 2	Protein Coding	45	GC08M140657	8.53312110900879	https://www.genecards.org/cgi-bin/carddisp.pl?gene=PTK2
TRPV1	Transient Receptor Potential Cation Channel Subfamily V Member 1	Protein Coding	45	GC17M003565	8.52816772460938	https://www.genecards.org/cgi-bin/carddisp.pl?gene=TRPV1
ALOX12	Arachidonate 12-Lipoxygenase, 12S Type	Protein Coding	43	GC17P006995	8.51998996734619	https://www.genecards.org/cgi-bin/carddisp.pl?gene=ALOX12
ELAVL1	ELAV Like RNA Binding Protein 1	Protein Coding	40	GC19M007958	8.50726127624512	https://www.genecards.org/cgi-bin/carddisp.pl?gene=ELAVL1
PPARD	Peroxisome Proliferator Activated Receptor Delta	Protein Coding	45	GC06P083822	8.50155925750732	https://www.genecards.org/cgi-bin/carddisp.pl?gene=PPARD
FAAH	Fatty Acid Amide Hydrolase	Protein Coding	46	GC01P046394	8.50063896179199	https://www.genecards.org/cgi-bin/carddisp.pl?gene=FAAH
NDUFS7	NADH:Ubiquinone Oxidoreductase Core Subunit S7	Protein Coding	45	GC19P002876	8.48127365112305	https://www.genecards.org/cgi-bin/carddisp.pl?gene=NDUFS7
TPH1	Tryptophan Hydroxylase 1	Protein Coding	42	GC11M018040	8.47736358642578	https://www.genecards.org/cgi-bin/carddisp.pl?gene=TPH1
ABCC1	ATP Binding Cassette Subfamily C Member 1	Protein Coding	47	GC16P015949	8.47154903411865	https://www.genecards.org/cgi-bin/carddisp.pl?gene=ABCC1
FANCD2	FA Complementation Group D2	Protein Coding	45	GC03P010026	8.47056770324707	https://www.genecards.org/cgi-bin/carddisp.pl?gene=FANCD2
PLCG2	Phospholipase C Gamma 2	Protein Coding	50	GC16P081773	8.46533107757568	https://www.genecards.org/cgi-bin/carddisp.pl?gene=PLCG2
GPX2	Glutathione Peroxidase 2	Protein Coding	42	GC14M064939	8.45368957519531	https://www.genecards.org/cgi-bin/carddisp.pl?gene=GPX2
RAC2	Rac Family Small GTPase 2	Protein Coding	49	GC22M057489	8.44072151184082	https://www.genecards.org/cgi-bin/carddisp.pl?gene=RAC2
SERPINA1	Serpin Family A Member 1	Protein Coding	47	GC14M094376	8.43863201141357	https://www.genecards.org/cgi-bin/carddisp.pl?gene=SERPINA1
GUCY1B1	Guanylate Cyclase 1 Soluble Subunit Beta 1	Protein Coding	33	GC04P155759	8.42970275878906	https://www.genecards.org/cgi-bin/carddisp.pl?gene=GUCY1B1
CDC42	Cell Division Cycle 42	Protein Coding	49	GC01P022052	8.42941761016846	https://www.genecards.org/cgi-bin/carddisp.pl?gene=CDC42
NDUFB10	NADH:Ubiquinone Oxidoreductase Subunit B10	Protein Coding	42	GC16P011690	8.42858791351318	https://www.genecards.org/cgi-bin/carddisp.pl?gene=NDUFB10
ELANE	Elastase, Neutrophil Expressed	Protein Coding	47	GC19P002810	8.42270660400391	https://www.genecards.org/cgi-bin/carddisp.pl?gene=ELANE
CCND1	Cyclin D1	Protein Coding	49	GC11P069641	8.42258167266846	https://www.genecards.org/cgi-bin/carddisp.pl?gene=CCND1
TRAF2	TNF Receptor Associated Factor 2	Protein Coding	42	GC09P136881	8.41567993164063	https://www.genecards.org/cgi-bin/carddisp.pl?gene=TRAF2
HAO1	Hydroxyacid Oxidase 1	Protein Coding	41	GC20M008215	8.41417217254639	https://www.genecards.org/cgi-bin/carddisp.pl?gene=HAO1
MYC	MYC Proto-Oncogene, BHLH Transcription Factor	Protein Coding	49	GC08P127735	8.40973091125488	https://www.genecards.org/cgi-bin/carddisp.pl?gene=MYC
CCL3	C-C Motif Chemokine Ligand 3	Protein Coding	37	GC17M036088	8.40835094451904	https://www.genecards.org/cgi-bin/carddisp.pl?gene=CCL3
CASP2	Caspase 2	Protein Coding	46	GC07P148375	8.3953971862793	https://www.genecards.org/cgi-bin/carddisp.pl?gene=CASP2
HBA1	Hemoglobin Subunit Alpha 1	Protein Coding	42	GC16P011598	8.37778663635254	https://www.genecards.org/cgi-bin/carddisp.pl?gene=HBA1
MMP1	Matrix Metallopeptidase 1	Protein Coding	49	GC11M102810	8.37592697143555	https://www.genecards.org/cgi-bin/carddisp.pl?gene=MMP1
CLEC4A	C-Type Lectin Domain Family 4 Member A	Protein Coding	37	GC12P021118	8.36697196960449	https://www.genecards.org/cgi-bin/carddisp.pl?gene=CLEC4A
AKR1C1	Aldo-Keto Reductase Family 1 Member C1	Protein Coding	41	GC10P004963	8.36183261871338	https://www.genecards.org/cgi-bin/carddisp.pl?gene=AKR1C1
FASLG	Fas Ligand	Protein Coding	45	GC01P172628	8.36037635803223	https://www.genecards.org/cgi-bin/carddisp.pl?gene=FASLG
MT-ATP6	Mitochondrially Encoded ATP Synthase Membrane Subunit 6	Protein Coding	33	GCMTP008531	8.35604095458984	https://www.genecards.org/cgi-bin/carddisp.pl?gene=MT-ATP6
UQCRQ	Ubiquinol-Cytochrome C Reductase Complex III Subunit VII	Protein Coding	40	GC05P132866	8.34835624694824	https://www.genecards.org/cgi-bin/carddisp.pl?gene=UQCRQ
C9orf72	C9orf72-SMCR8 Complex Subunit	Protein Coding	40	GC09M028335	8.3450288772583	https://www.genecards.org/cgi-bin/carddisp.pl?gene=C9orf72
FMR1	Fragile X Messenger Ribonucleoprotein 1	Protein Coding	42	GC0XP147943	8.33825492858887	https://www.genecards.org/cgi-bin/carddisp.pl?gene=FMR1
COX4I1	Cytochrome C Oxidase Subunit 4I1	Protein Coding	44	GC16P085798	8.32827281951904	https://www.genecards.org/cgi-bin/carddisp.pl?gene=COX4I1
ZFP36	ZFP36 Ring Finger Protein	Protein Coding	37	GC19P039406	8.32356643676758	https://www.genecards.org/cgi-bin/carddisp.pl?gene=ZFP36
PLA2G4A	Phospholipase A2 Group IVA	Protein Coding	47	GC01P186798	8.31933975219727	https://www.genecards.org/cgi-bin/carddisp.pl?gene=PLA2G4A
XRCC1	X-Ray Repair Cross Complementing 1	Protein Coding	43	GC19M043543	8.31860256195068	https://www.genecards.org/cgi-bin/carddisp.pl?gene=XRCC1
CDK5	Cyclin Dependent Kinase 5	Protein Coding	50	GC07M151053	8.27588081359863	https://www.genecards.org/cgi-bin/carddisp.pl?gene=CDK5
VDR	Vitamin D Receptor	Protein Coding	49	GC12M047841	8.26877784729004	https://www.genecards.org/cgi-bin/carddisp.pl?gene=VDR
TGFB2	Transforming Growth Factor Beta 2	Protein Coding	49	GC01P218345	8.2602653503418	https://www.genecards.org/cgi-bin/carddisp.pl?gene=TGFB2
F5	Coagulation Factor V	Protein Coding	45	GC01M169511	8.25784587860107	https://www.genecards.org/cgi-bin/carddisp.pl?gene=F5
BCHE	Butyrylcholinesterase	Protein Coding	49	GC03M165772	8.24929141998291	https://www.genecards.org/cgi-bin/carddisp.pl?gene=BCHE
IGF2BP1	Insulin Like Growth Factor 2 MRNA Binding Protein 1	Protein Coding	39	GC17P055998	8.23420524597168	https://www.genecards.org/cgi-bin/carddisp.pl?gene=IGF2BP1
GADD45A	Growth Arrest And DNA Damage Inducible Alpha	Protein Coding	42	GC01P067685	8.2321834564209	https://www.genecards.org/cgi-bin/carddisp.pl?gene=GADD45A
DSPP	Dentin Sialophosphoprotein	Protein Coding	38	GC04P087608	8.22708129882813	https://www.genecards.org/cgi-bin/carddisp.pl?gene=DSPP
CRHR2	Corticotropin Releasing Hormone Receptor 2	Protein Coding	41	GC07M030651	8.22623920440674	https://www.genecards.org/cgi-bin/carddisp.pl?gene=CRHR2
PIK3R1	Phosphoinositide-3-Kinase Regulatory Subunit 1	Protein Coding	49	GC05P068215	8.21660995483398	https://www.genecards.org/cgi-bin/carddisp.pl?gene=PIK3R1
AOX1	Aldehyde Oxidase 1	Protein Coding	44	GC02P200585	8.2165060043335	https://www.genecards.org/cgi-bin/carddisp.pl?gene=AOX1
SMAD2	SMAD Family Member 2	Protein Coding	48	GC18M047809	8.21337890625	https://www.genecards.org/cgi-bin/carddisp.pl?gene=SMAD2
DDX3X	DEAD-Box Helicase 3 X-Linked	Protein Coding	44	GC0XP041333	8.21159934997559	https://www.genecards.org/cgi-bin/carddisp.pl?gene=DDX3X
DUOX2	Dual Oxidase 2	Protein Coding	43	GC15M045092	8.21111679077148	https://www.genecards.org/cgi-bin/carddisp.pl?gene=DUOX2
BAD	BCL2 Associated Agonist Of Cell Death	Protein Coding	43	GC11M089708	8.20769309997559	https://www.genecards.org/cgi-bin/carddisp.pl?gene=BAD
PECAM1	Platelet And Endothelial Cell Adhesion Molecule 1	Protein Coding	40	GC17M064319	8.2011833190918	https://www.genecards.org/cgi-bin/carddisp.pl?gene=PECAM1
ALDH3A1	Aldehyde Dehydrogenase 3 Family Member A1	Protein Coding	42	GC17M019737	8.20100212097168	https://www.genecards.org/cgi-bin/carddisp.pl?gene=ALDH3A1
ACO1	Aconitase 1	Protein Coding	43	GC09P032374	8.19773483276367	https://www.genecards.org/cgi-bin/carddisp.pl?gene=ACO1
S100A9	S100 Calcium Binding Protein A9	Protein Coding	41	GC01P153357	8.19288921356201	https://www.genecards.org/cgi-bin/carddisp.pl?gene=S100A9
CYP19A1	Cytochrome P450 Family 19 Subfamily A Member 1	Protein Coding	47	GC15M051208	8.18812465667725	https://www.genecards.org/cgi-bin/carddisp.pl?gene=CYP19A1
TG	Thyroglobulin	Protein Coding	43	GC08P132866	8.18111133575439	https://www.genecards.org/cgi-bin/carddisp.pl?gene=TG
PTS	6-Pyruvoyltetrahydropterin Synthase	Protein Coding	44	GC11P112226	8.17966842651367	https://www.genecards.org/cgi-bin/carddisp.pl?gene=PTS
MIF	Macrophage Migration Inhibitory Factor	Protein Coding	46	GC22P023894	8.17884063720703	https://www.genecards.org/cgi-bin/carddisp.pl?gene=MIF
GPT	Glutamic--Pyruvic Transaminase	Protein Coding	40	GC08P144502	8.16699600219727	https://www.genecards.org/cgi-bin/carddisp.pl?gene=GPT
MAPKAP1	MAPK Associated Protein 1	Protein Coding	41	GC09M125437	8.16072177886963	https://www.genecards.org/cgi-bin/carddisp.pl?gene=MAPKAP1
PRKCZ	Protein Kinase C Zeta	Protein Coding	47	GC01P003912	8.15232372283936	https://www.genecards.org/cgi-bin/carddisp.pl?gene=PRKCZ
MYLK	Myosin Light Chain Kinase	Protein Coding	49	GC03M123610	8.15084075927734	https://www.genecards.org/cgi-bin/carddisp.pl?gene=MYLK
NDRG1	N-Myc Downstream Regulated 1	Protein Coding	43	GC08M133237	8.14390182495117	https://www.genecards.org/cgi-bin/carddisp.pl?gene=NDRG1
YARS2	Tyrosyl-TRNA Synthetase 2	Protein Coding	43	GC12M032801	8.13638782501221	https://www.genecards.org/cgi-bin/carddisp.pl?gene=YARS2
CDKN1B	Cyclin Dependent Kinase Inhibitor 1B	Protein Coding	45	GC12P021339	8.10586166381836	https://www.genecards.org/cgi-bin/carddisp.pl?gene=CDKN1B
F2	Coagulation Factor II, Thrombin	Protein Coding	48	GC11P046720	8.09047889709473	https://www.genecards.org/cgi-bin/carddisp.pl?gene=F2
NOA1	Nitric Oxide Associated 1	Protein Coding	33	GC04M056963	8.0750207901001	https://www.genecards.org/cgi-bin/carddisp.pl?gene=NOA1
CASP1	Caspase 1	Protein Coding	48	GC11M105025	8.06943130493164	https://www.genecards.org/cgi-bin/carddisp.pl?gene=CASP1
MMP3	Matrix Metallopeptidase 3	Protein Coding	48	GC11M102835	8.06840515136719	https://www.genecards.org/cgi-bin/carddisp.pl?gene=MMP3
IL4	Interleukin 4	Protein Coding	44	GC05P132673	8.06785774230957	https://www.genecards.org/cgi-bin/carddisp.pl?gene=IL4
PDIA2	Protein Disulfide Isomerase Family A Member 2	Protein Coding	40	GC16P011606	8.06738090515137	https://www.genecards.org/cgi-bin/carddisp.pl?gene=PDIA2
IRS1	Insulin Receptor Substrate 1	Protein Coding	45	GC02M226731	8.05702590942383	https://www.genecards.org/cgi-bin/carddisp.pl?gene=IRS1
KLF2	Kruppel Like Factor 2	Protein Coding	39	GC19P066201	8.0565242767334	https://www.genecards.org/cgi-bin/carddisp.pl?gene=KLF2
GBA	Glucosylceramidase Beta	Protein Coding	48	GC01M155234	8.0504093170166	https://www.genecards.org/cgi-bin/carddisp.pl?gene=GBA
AS3MT	Arsenite Methyltransferase	Protein Coding	40	GC10P102869	8.04719638824463	https://www.genecards.org/cgi-bin/carddisp.pl?gene=AS3MT
CCL11	C-C Motif Chemokine Ligand 11	Protein Coding	41	GC17P034285	8.03985977172852	https://www.genecards.org/cgi-bin/carddisp.pl?gene=CCL11
CREB3	CAMP Responsive Element Binding Protein 3	Protein Coding	37	GC09P047172	8.02751922607422	https://www.genecards.org/cgi-bin/carddisp.pl?gene=CREB3
CYP17A1	Cytochrome P450 Family 17 Subfamily A Member 1	Protein Coding	47	GC10M102830	8.00648498535156	https://www.genecards.org/cgi-bin/carddisp.pl?gene=CYP17A1
CHEK1	Checkpoint Kinase 1	Protein Coding	48	GC11P125625	8.0059700012207	https://www.genecards.org/cgi-bin/carddisp.pl?gene=CHEK1
RELA	RELA Proto-Oncogene, NF-KB Subunit	Protein Coding	49	GC11M065653	8.00390815734863	https://www.genecards.org/cgi-bin/carddisp.pl?gene=RELA
GSTA4	Glutathione S-Transferase Alpha 4	Protein Coding	41	GC06M052977	7.99865341186523	https://www.genecards.org/cgi-bin/carddisp.pl?gene=GSTA4
EPX	Eosinophil Peroxidase	Protein Coding	43	GC17P058192	7.99391984939575	https://www.genecards.org/cgi-bin/carddisp.pl?gene=EPX
AGRN	Agrin	Protein Coding	44	GC01P001020	7.99359083175659	https://www.genecards.org/cgi-bin/carddisp.pl?gene=AGRN
CYP24A1	Cytochrome P450 Family 24 Subfamily A Member 1	Protein Coding	45	GC20M054153	7.97792911529541	https://www.genecards.org/cgi-bin/carddisp.pl?gene=CYP24A1
CTSD	Cathepsin D	Protein Coding	50	GC11M001752	7.96487903594971	https://www.genecards.org/cgi-bin/carddisp.pl?gene=CTSD
TACR1	Tachykinin Receptor 1	Protein Coding	44	GC02M075112	7.95246696472168	https://www.genecards.org/cgi-bin/carddisp.pl?gene=TACR1
APOH	Apolipoprotein H	Protein Coding	43	GC17M066212	7.94817924499512	https://www.genecards.org/cgi-bin/carddisp.pl?gene=APOH
GLUL	Glutamate-Ammonia Ligase	Protein Coding	46	GC01M182378	7.93292236328125	https://www.genecards.org/cgi-bin/carddisp.pl?gene=GLUL
SCN4B	Sodium Voltage-Gated Channel Beta Subunit 4	Protein Coding	42	GC11M118134	7.93181133270264	https://www.genecards.org/cgi-bin/carddisp.pl?gene=SCN4B
RARA	Retinoic Acid Receptor Alpha	Protein Coding	47	GC17P040309	7.9227876663208	https://www.genecards.org/cgi-bin/carddisp.pl?gene=RARA
SDHAF1	Succinate Dehydrogenase Complex Assembly Factor 1	Protein Coding	34	GC19P035995	7.92091274261475	https://www.genecards.org/cgi-bin/carddisp.pl?gene=SDHAF1
GSTM2	Glutathione S-Transferase Mu 2	Protein Coding	40	GC01P109668	7.91892004013062	https://www.genecards.org/cgi-bin/carddisp.pl?gene=GSTM2
GPX8	Glutathione Peroxidase 8 (Putative)	Protein Coding	38	GC05P055160	7.91735029220581	https://www.genecards.org/cgi-bin/carddisp.pl?gene=GPX8
ALKBH1	AlkB Homolog 1, Histone H2A Dioxygenase	Protein Coding	34	GC14M077672	7.9163875579834	https://www.genecards.org/cgi-bin/carddisp.pl?gene=ALKBH1
EIF2B5	Eukaryotic Translation Initiation Factor 2B Subunit Epsilon	Protein Coding	42	GC03P184135	7.9067211151123	https://www.genecards.org/cgi-bin/carddisp.pl?gene=EIF2B5
IKBKG	Inhibitor Of Nuclear Factor Kappa B Kinase Regulatory Subunit Gamma	Protein Coding	46	GC0XP154541	7.90554094314575	https://www.genecards.org/cgi-bin/carddisp.pl?gene=IKBKG
TNFRSF1B	TNF Receptor Superfamily Member 1B	Protein Coding	45	GC01P012235	7.89920616149902	https://www.genecards.org/cgi-bin/carddisp.pl?gene=TNFRSF1B
NDUFC2	NADH:Ubiquinone Oxidoreductase Subunit C2	Protein Coding	40	GC11M078068	7.89848518371582	https://www.genecards.org/cgi-bin/carddisp.pl?gene=NDUFC2
LTF	Lactotransferrin	Protein Coding	44	GC03M046435	7.89198875427246	https://www.genecards.org/cgi-bin/carddisp.pl?gene=LTF
TRAF6	TNF Receptor Associated Factor 6	Protein Coding	44	GC11M036467	7.881187915802	https://www.genecards.org/cgi-bin/carddisp.pl?gene=TRAF6
NGF	Nerve Growth Factor	Protein Coding	47	GC01M115285	7.87862873077393	https://www.genecards.org/cgi-bin/carddisp.pl?gene=NGF
CPT1B	Carnitine Palmitoyltransferase 1B	Protein Coding	43	GC22M057738	7.87501049041748	https://www.genecards.org/cgi-bin/carddisp.pl?gene=CPT1B
ADRB1	Adrenoceptor Beta 1	Protein Coding	46	GC10P114044	7.86526679992676	https://www.genecards.org/cgi-bin/carddisp.pl?gene=ADRB1
ABCB1	ATP Binding Cassette Subfamily B Member 1	Protein Coding	49	GC07M087504	7.85589694976807	https://www.genecards.org/cgi-bin/carddisp.pl?gene=ABCB1
PLAT	Plasminogen Activator, Tissue Type	Protein Coding	48	GC08M042174	7.8521294593811	https://www.genecards.org/cgi-bin/carddisp.pl?gene=PLAT
MT-CO2	Mitochondrially Encoded Cytochrome C Oxidase II	Protein Coding	34	GCMTP007587	7.84609222412109	https://www.genecards.org/cgi-bin/carddisp.pl?gene=MT-CO2
DUSP19	Dual Specificity Phosphatase 19	Protein Coding	38	GC02P183078	7.82446098327637	https://www.genecards.org/cgi-bin/carddisp.pl?gene=DUSP19
EIF2AK4	Eukaryotic Translation Initiation Factor 2 Alpha Kinase 4	Protein Coding	44	GC15P039934	7.81089496612549	https://www.genecards.org/cgi-bin/carddisp.pl?gene=EIF2AK4
ACOX2	Acyl-CoA Oxidase 2	Protein Coding	41	GC03M058490	7.80105257034302	https://www.genecards.org/cgi-bin/carddisp.pl?gene=ACOX2
CYP11A1	Cytochrome P450 Family 11 Subfamily A Member 1	Protein Coding	46	GC15M074337	7.79429340362549	https://www.genecards.org/cgi-bin/carddisp.pl?gene=CYP11A1
MT-ND3	Mitochondrially Encoded NADH:Ubiquinone Oxidoreductase Core Subunit 3	Protein Coding	33	GCMTP010061	7.78265523910522	https://www.genecards.org/cgi-bin/carddisp.pl?gene=MT-ND3
SCARB1	Scavenger Receptor Class B Member 1	Protein Coding	45	GC12M124776	7.76055669784546	https://www.genecards.org/cgi-bin/carddisp.pl?gene=SCARB1
IDO1	Indoleamine 2,3-Dioxygenase 1	Protein Coding	43	GC08P039891	7.75843811035156	https://www.genecards.org/cgi-bin/carddisp.pl?gene=IDO1
EPHX2	Epoxide Hydrolase 2	Protein Coding	46	GC08P027490	7.75647640228271	https://www.genecards.org/cgi-bin/carddisp.pl?gene=EPHX2
CREBBP	CREB Binding Protein	Protein Coding	50	GC16M007298	7.74689817428589	https://www.genecards.org/cgi-bin/carddisp.pl?gene=CREBBP
SLC18A3	Solute Carrier Family 18 Member A3	Protein Coding	41	GC10P049610	7.74566698074341	https://www.genecards.org/cgi-bin/carddisp.pl?gene=SLC18A3
GLA	Galactosidase Alpha	Protein Coding	47	GC0XM101393	7.74023151397705	https://www.genecards.org/cgi-bin/carddisp.pl?gene=GLA
PPOX	Protoporphyrinogen Oxidase	Protein Coding	42	GC01P161343	7.73666524887085	https://www.genecards.org/cgi-bin/carddisp.pl?gene=PPOX
ABCA1	ATP Binding Cassette Subfamily A Member 1	Protein Coding	46	GC09M104781	7.7332239151001	https://www.genecards.org/cgi-bin/carddisp.pl?gene=ABCA1
CYP2J2	Cytochrome P450 Family 2 Subfamily J Member 2	Protein Coding	43	GC01M059893	7.70357322692871	https://www.genecards.org/cgi-bin/carddisp.pl?gene=CYP2J2
CASP4	Caspase 4	Protein Coding	45	GC11M104942	7.70076513290405	https://www.genecards.org/cgi-bin/carddisp.pl?gene=CASP4
DMD	Dystrophin	Protein Coding	45	GC0XM031097	7.700355052948	https://www.genecards.org/cgi-bin/carddisp.pl?gene=DMD
ITPR1	Inositol 1,4,5-Trisphosphate Receptor Type 1	Protein Coding	47	GC03P004486	7.69820785522461	https://www.genecards.org/cgi-bin/carddisp.pl?gene=ITPR1
TRPV4	Transient Receptor Potential Cation Channel Subfamily V Member 4	Protein Coding	48	GC12M109783	7.69008827209473	https://www.genecards.org/cgi-bin/carddisp.pl?gene=TRPV4
PXN	Paxillin	Protein Coding	44	GC12M120210	7.68366432189941	https://www.genecards.org/cgi-bin/carddisp.pl?gene=PXN
ADH7	Alcohol Dehydrogenase 7 (Class IV), Mu Or Sigma Polypeptide	Protein Coding	42	GC04M099412	7.68228960037231	https://www.genecards.org/cgi-bin/carddisp.pl?gene=ADH7
RPS6KA4	Ribosomal Protein S6 Kinase A4	Protein Coding	45	GC11P064372	7.6791820526123	https://www.genecards.org/cgi-bin/carddisp.pl?gene=RPS6KA4
PLA2G2A	Phospholipase A2 Group IIA	Protein Coding	45	GC01M019975	7.67652130126953	https://www.genecards.org/cgi-bin/carddisp.pl?gene=PLA2G2A
E2F1	E2F Transcription Factor 1	Protein Coding	42	GC20M033675	7.67489957809448	https://www.genecards.org/cgi-bin/carddisp.pl?gene=E2F1
MT-TL1	Mitochondrially Encoded TRNA-Leu (UUA/G) 1	RNA Gene	16	GCMTP003232	7.67384767532349	https://www.genecards.org/cgi-bin/carddisp.pl?gene=MT-TL1
IL1R1	Interleukin 1 Receptor Type 1	Protein Coding	44	GC02P102136	7.67148351669312	https://www.genecards.org/cgi-bin/carddisp.pl?gene=IL1R1
NDUFAF2	NADH:Ubiquinone Oxidoreductase Complex Assembly Factor 2	Protein Coding	38	GC05P060945	7.66754198074341	https://www.genecards.org/cgi-bin/carddisp.pl?gene=NDUFAF2
CCN2	Cellular Communication Network Factor 2	Protein Coding	37	GC06M131948	7.66716527938843	https://www.genecards.org/cgi-bin/carddisp.pl?gene=CCN2
GSTA2	Glutathione S-Transferase Alpha 2	Protein Coding	40	GC06M052750	7.65985679626465	https://www.genecards.org/cgi-bin/carddisp.pl?gene=GSTA2
KCNMA1	Potassium Calcium-Activated Channel Subfamily M Alpha 1	Protein Coding	48	GC10M076869	7.65194416046143	https://www.genecards.org/cgi-bin/carddisp.pl?gene=KCNMA1
ERCC6	ERCC Excision Repair 6, Chromatin Remodeling Factor	Protein Coding	45	GC10M049454	7.65029907226563	https://www.genecards.org/cgi-bin/carddisp.pl?gene=ERCC6
PLAU	Plasminogen Activator, Urokinase	Protein Coding	50	GC10P073909	7.64445686340332	https://www.genecards.org/cgi-bin/carddisp.pl?gene=PLAU
TAC1	Tachykinin Precursor 1	Protein Coding	41	GC07P097731	7.63810157775879	https://www.genecards.org/cgi-bin/carddisp.pl?gene=TAC1
PC	Pyruvate Carboxylase	Protein Coding	45	GC11M066848	7.63667297363281	https://www.genecards.org/cgi-bin/carddisp.pl?gene=PC
PRKD2	Protein Kinase D2	Protein Coding	44	GC19M046674	7.63288974761963	https://www.genecards.org/cgi-bin/carddisp.pl?gene=PRKD2
LIAS	Lipoic Acid Synthetase	Protein Coding	42	GC04P039493	7.63131141662598	https://www.genecards.org/cgi-bin/carddisp.pl?gene=LIAS
UGT1A6	UDP Glucuronosyltransferase Family 1 Member A6	Protein Coding	42	GC02P233691	7.58570098876953	https://www.genecards.org/cgi-bin/carddisp.pl?gene=UGT1A6
PTPN11	Protein Tyrosine Phosphatase Non-Receptor Type 11	Protein Coding	50	GC12P112418	7.58202266693115	https://www.genecards.org/cgi-bin/carddisp.pl?gene=PTPN11
MIR21	MicroRNA 21	RNA Gene	24	GC17P059841	7.57389259338379	https://www.genecards.org/cgi-bin/carddisp.pl?gene=MIR21
F8	Coagulation Factor VIII	Protein Coding	45	GC0XM154835	7.57291221618652	https://www.genecards.org/cgi-bin/carddisp.pl?gene=F8
PRKCG	Protein Kinase C Gamma	Protein Coding	49	GC19P053879	7.56468868255615	https://www.genecards.org/cgi-bin/carddisp.pl?gene=PRKCG
GSTO1	Glutathione S-Transferase Omega 1	Protein Coding	43	GC10P104235	7.55442714691162	https://www.genecards.org/cgi-bin/carddisp.pl?gene=GSTO1
TREM2	Triggering Receptor Expressed On Myeloid Cells 2	Protein Coding	42	GC06M066157	7.55379295349121	https://www.genecards.org/cgi-bin/carddisp.pl?gene=TREM2
MAPK8IP1	Mitogen-Activated Protein Kinase 8 Interacting Protein 1	Protein Coding	44	GC11P046501	7.55345678329468	https://www.genecards.org/cgi-bin/carddisp.pl?gene=MAPK8IP1
PPIF	Peptidylprolyl Isomerase F	Protein Coding	43	GC10P092351	7.55118703842163	https://www.genecards.org/cgi-bin/carddisp.pl?gene=PPIF
SERPINF1	Serpin Family F Member 1	Protein Coding	44	GC17P001761	7.54276943206787	https://www.genecards.org/cgi-bin/carddisp.pl?gene=SERPINF1
JUNB	JunB Proto-Oncogene, AP-1 Transcription Factor Subunit	Protein Coding	40	GC19P012791	7.53964996337891	https://www.genecards.org/cgi-bin/carddisp.pl?gene=JUNB
ALKBH2	AlkB Homolog 2, Alpha-Ketoglutarate Dependent Dioxygenase	Protein Coding	34	GC12M109088	7.53398609161377	https://www.genecards.org/cgi-bin/carddisp.pl?gene=ALKBH2
HDAC2	Histone Deacetylase 2	Protein Coding	49	GC06M113933	7.5295090675354	https://www.genecards.org/cgi-bin/carddisp.pl?gene=HDAC2
TP53INP1	Tumor Protein P53 Inducible Nuclear Protein 1	Protein Coding	36	GC08M094925	7.52797317504883	https://www.genecards.org/cgi-bin/carddisp.pl?gene=TP53INP1
ASPH	Aspartate Beta-Hydroxylase	Protein Coding	42	GC08M061500	7.52089309692383	https://www.genecards.org/cgi-bin/carddisp.pl?gene=ASPH
ATP5MK	ATP Synthase Membrane Subunit K	Protein Coding	28	GC10M103391	7.51162481307983	https://www.genecards.org/cgi-bin/carddisp.pl?gene=ATP5MK
APAF1	Apoptotic Peptidase Activating Factor 1	Protein Coding	45	GC12P098645	7.50684642791748	https://www.genecards.org/cgi-bin/carddisp.pl?gene=APAF1
BCKDHB	Branched Chain Keto Acid Dehydrogenase E1 Subunit Beta	Protein Coding	41	GC06P080106	7.50380516052246	https://www.genecards.org/cgi-bin/carddisp.pl?gene=BCKDHB
SNAP25	Synaptosome Associated Protein 25	Protein Coding	47	GC20P010186	7.50207996368408	https://www.genecards.org/cgi-bin/carddisp.pl?gene=SNAP25
ACAA1	Acetyl-CoA Acyltransferase 1	Protein Coding	41	GC03M038103	7.4976749420166	https://www.genecards.org/cgi-bin/carddisp.pl?gene=ACAA1
NOTCH1	Notch Receptor 1	Protein Coding	49	GC09M137524	7.48921394348145	https://www.genecards.org/cgi-bin/carddisp.pl?gene=NOTCH1
MT-ND4	Mitochondrially Encoded NADH:Ubiquinone Oxidoreductase Core Subunit 4	Protein Coding	33	GCMTP010762	7.48168754577637	https://www.genecards.org/cgi-bin/carddisp.pl?gene=MT-ND4
RXRA	Retinoid X Receptor Alpha	Protein Coding	47	GC09P134317	7.47960758209229	https://www.genecards.org/cgi-bin/carddisp.pl?gene=RXRA
SLC17A5	Solute Carrier Family 17 Member 5	Protein Coding	42	GC06M073593	7.46630620956421	https://www.genecards.org/cgi-bin/carddisp.pl?gene=SLC17A5
IGF1R	Insulin Like Growth Factor 1 Receptor	Protein Coding	52	GC15P098648	7.46233558654785	https://www.genecards.org/cgi-bin/carddisp.pl?gene=IGF1R
FOXO4	Forkhead Box O4	Protein Coding	40	GC0XP071095	7.46191215515137	https://www.genecards.org/cgi-bin/carddisp.pl?gene=FOXO4
NDUFA9	NADH:Ubiquinone Oxidoreductase Subunit A9	Protein Coding	42	GC12P004649	7.46089506149292	https://www.genecards.org/cgi-bin/carddisp.pl?gene=NDUFA9
MAP2K2	Mitogen-Activated Protein Kinase Kinase 2	Protein Coding	50	GC19M004090	7.46036052703857	https://www.genecards.org/cgi-bin/carddisp.pl?gene=MAP2K2
SLC4A1	Solute Carrier Family 4 Member 1 (Diego Blood Group)	Protein Coding	47	GC17M044913	7.45506048202515	https://www.genecards.org/cgi-bin/carddisp.pl?gene=SLC4A1
DNM2	Dynamin 2	Protein Coding	48	GC19P010718	7.45341444015503	https://www.genecards.org/cgi-bin/carddisp.pl?gene=DNM2
AHR	Aryl Hydrocarbon Receptor	Protein Coding	47	GC07P016916	7.45206642150879	https://www.genecards.org/cgi-bin/carddisp.pl?gene=AHR
MANF	Mesencephalic Astrocyte Derived Neurotrophic Factor	Protein Coding	37	GC03P051385	7.4464282989502	https://www.genecards.org/cgi-bin/carddisp.pl?gene=MANF
GDF15	Growth Differentiation Factor 15	Protein Coding	40	GC19P066244	7.44486904144287	https://www.genecards.org/cgi-bin/carddisp.pl?gene=GDF15
NDUFA8	NADH:Ubiquinone Oxidoreductase Subunit A8	Protein Coding	42	GC09M122132	7.44050598144531	https://www.genecards.org/cgi-bin/carddisp.pl?gene=NDUFA8
CASP7	Caspase 7	Protein Coding	47	GC10P113679	7.43749380111694	https://www.genecards.org/cgi-bin/carddisp.pl?gene=CASP7
RETN	Resistin	Protein Coding	41	GC19P007669	7.42831563949585	https://www.genecards.org/cgi-bin/carddisp.pl?gene=RETN
CAMK2G	Calcium/Calmodulin Dependent Protein Kinase II Gamma	Protein Coding	46	GC10M073812	7.42663288116455	https://www.genecards.org/cgi-bin/carddisp.pl?gene=CAMK2G
OPRM1	Opioid Receptor Mu 1	Protein Coding	46	GC06P154075	7.42461681365967	https://www.genecards.org/cgi-bin/carddisp.pl?gene=OPRM1
BDKRB2	Bradykinin Receptor B2	Protein Coding	43	GC14P096205	7.42101955413818	https://www.genecards.org/cgi-bin/carddisp.pl?gene=BDKRB2
PIEZO1	Piezo Type Mechanosensitive Ion Channel Component 1	Protein Coding	38	GC16M088715	7.40079784393311	https://www.genecards.org/cgi-bin/carddisp.pl?gene=PIEZO1
RAF1	Raf-1 Proto-Oncogene, Serine/Threonine Kinase	Protein Coding	52	GC03M012583	7.39412403106689	https://www.genecards.org/cgi-bin/carddisp.pl?gene=RAF1
MUC1	Mucin 1, Cell Surface Associated	Protein Coding	47	GC01M155185	7.3822546005249	https://www.genecards.org/cgi-bin/carddisp.pl?gene=MUC1
EIF4G1	Eukaryotic Translation Initiation Factor 4 Gamma 1	Protein Coding	45	GC03P184314	7.38032722473145	https://www.genecards.org/cgi-bin/carddisp.pl?gene=EIF4G1
DYRK3	Dual Specificity Tyrosine Phosphorylation Regulated Kinase 3	Protein Coding	40	GC01P206636	7.37141990661621	https://www.genecards.org/cgi-bin/carddisp.pl?gene=DYRK3
DNMT1	DNA Methyltransferase 1	Protein Coding	49	GC19M010133	7.36651515960693	https://www.genecards.org/cgi-bin/carddisp.pl?gene=DNMT1
SLC1A3	Solute Carrier Family 1 Member 3	Protein Coding	48	GC05P036646	7.36584568023682	https://www.genecards.org/cgi-bin/carddisp.pl?gene=SLC1A3
TLR9	Toll Like Receptor 9	Protein Coding	44	GC03M052222	7.36363744735718	https://www.genecards.org/cgi-bin/carddisp.pl?gene=TLR9
ACHE	Acetylcholinesterase (Cartwright Blood Group)	Protein Coding	44	GC07M100889	7.35682106018066	https://www.genecards.org/cgi-bin/carddisp.pl?gene=ACHE
PTGIS	Prostaglandin I2 Synthase	Protein Coding	45	GC20M049503	7.34895658493042	https://www.genecards.org/cgi-bin/carddisp.pl?gene=PTGIS
RPA1	Replication Protein A1	Protein Coding	45	GC17P001829	7.34330272674561	https://www.genecards.org/cgi-bin/carddisp.pl?gene=RPA1
FLT1	Fms Related Receptor Tyrosine Kinase 1	Protein Coding	49	GC13M028300	7.33385181427002	https://www.genecards.org/cgi-bin/carddisp.pl?gene=FLT1
COX6B1	Cytochrome C Oxidase Subunit 6B1	Protein Coding	41	GC19P066543	7.33255672454834	https://www.genecards.org/cgi-bin/carddisp.pl?gene=COX6B1
ITGAM	Integrin Subunit Alpha M	Protein Coding	46	GC16P041126	7.33007764816284	https://www.genecards.org/cgi-bin/carddisp.pl?gene=ITGAM
SLC8A1	Solute Carrier Family 8 Member A1	Protein Coding	43	GC02M040078	7.32881450653076	https://www.genecards.org/cgi-bin/carddisp.pl?gene=SLC8A1
KRAS	KRAS Proto-Oncogene, GTPase	Protein Coding	49	GC12M025204	7.3140344619751	https://www.genecards.org/cgi-bin/carddisp.pl?gene=KRAS
STK24	Serine/Threonine Kinase 24	Protein Coding	43	GC13M098445	7.31350469589233	https://www.genecards.org/cgi-bin/carddisp.pl?gene=STK24
CXCL1	C-X-C Motif Chemokine Ligand 1	Protein Coding	40	GC04P073869	7.30454874038696	https://www.genecards.org/cgi-bin/carddisp.pl?gene=CXCL1
MAP3K7	Mitogen-Activated Protein Kinase Kinase Kinase 7	Protein Coding	48	GC06M090513	7.29740428924561	https://www.genecards.org/cgi-bin/carddisp.pl?gene=MAP3K7
NR2C2	Nuclear Receptor Subfamily 2 Group C Member 2	Protein Coding	42	GC03P014947	7.29133701324463	https://www.genecards.org/cgi-bin/carddisp.pl?gene=NR2C2
NPM1	Nucleophosmin 1	Protein Coding	48	GC05P171387	7.29040765762329	https://www.genecards.org/cgi-bin/carddisp.pl?gene=NPM1
SLC25A1	Solute Carrier Family 25 Member 1	Protein Coding	45	GC22M019355	7.28948354721069	https://www.genecards.org/cgi-bin/carddisp.pl?gene=SLC25A1
CYP3A7	Cytochrome P450 Family 3 Subfamily A Member 7	Protein Coding	42	GC07M099705	7.2806134223938	https://www.genecards.org/cgi-bin/carddisp.pl?gene=CYP3A7
COA8	Cytochrome C Oxidase Assembly Factor 8	Protein Coding	26	GC14P109769	7.27281856536865	https://www.genecards.org/cgi-bin/carddisp.pl?gene=COA8
MSR1	Macrophage Scavenger Receptor 1	Protein Coding	44	GC08M016107	7.26797485351563	https://www.genecards.org/cgi-bin/carddisp.pl?gene=MSR1
CHCHD2	Coiled-Coil-Helix-Coiled-Coil-Helix Domain Containing 2	Protein Coding	37	GC07M056101	7.2639217376709	https://www.genecards.org/cgi-bin/carddisp.pl?gene=CHCHD2
RB1	RB Transcriptional Corepressor 1	Protein Coding	45	GC13P048303	7.24966382980347	https://www.genecards.org/cgi-bin/carddisp.pl?gene=RB1
CAPN3	Calpain 3	Protein Coding	46	GC15P042359	7.24708604812622	https://www.genecards.org/cgi-bin/carddisp.pl?gene=CAPN3
CCL5	C-C Motif Chemokine Ligand 5	Protein Coding	41	GC17M035871	7.24462223052979	https://www.genecards.org/cgi-bin/carddisp.pl?gene=CCL5
CSF1	Colony Stimulating Factor 1	Protein Coding	42	GC01P109911	7.23795890808105	https://www.genecards.org/cgi-bin/carddisp.pl?gene=CSF1
GUCY1A2	Guanylate Cyclase 1 Soluble Subunit Alpha 2	Protein Coding	40	GC11M106591	7.23692607879639	https://www.genecards.org/cgi-bin/carddisp.pl?gene=GUCY1A2
FTO	FTO Alpha-Ketoglutarate Dependent Dioxygenase	Protein Coding	44	GC16P053832	7.23634958267212	https://www.genecards.org/cgi-bin/carddisp.pl?gene=FTO
NAMPT	Nicotinamide Phosphoribosyltransferase	Protein Coding	46	GC07M106248	7.23042392730713	https://www.genecards.org/cgi-bin/carddisp.pl?gene=NAMPT
TFRC	Transferrin Receptor	Protein Coding	47	GC03M196027	7.22650623321533	https://www.genecards.org/cgi-bin/carddisp.pl?gene=TFRC
FGF2	Fibroblast Growth Factor 2	Protein Coding	44	GC04P122826	7.22288417816162	https://www.genecards.org/cgi-bin/carddisp.pl?gene=FGF2
MAP3K1	Mitogen-Activated Protein Kinase Kinase Kinase 1	Protein Coding	47	GC05P056815	7.22210884094238	https://www.genecards.org/cgi-bin/carddisp.pl?gene=MAP3K1
DSP	Desmoplakin	Protein Coding	48	GC06P007541	7.21820497512817	https://www.genecards.org/cgi-bin/carddisp.pl?gene=DSP
VIM	Vimentin	Protein Coding	48	GC10P017227	7.21761894226074	https://www.genecards.org/cgi-bin/carddisp.pl?gene=VIM
ODC1	Ornithine Decarboxylase 1	Protein Coding	46	GC02M010432	7.2157940864563	https://www.genecards.org/cgi-bin/carddisp.pl?gene=ODC1
CHKA	Choline Kinase Alpha	Protein Coding	41	GC11M068052	7.21018838882446	https://www.genecards.org/cgi-bin/carddisp.pl?gene=CHKA
AMBP	Alpha-1-Microglobulin/Bikunin Precursor	Protein Coding	42	GC09M114060	7.20636940002441	https://www.genecards.org/cgi-bin/carddisp.pl?gene=AMBP
SLC6A3	Solute Carrier Family 6 Member 3	Protein Coding	48	GC05M001392	7.20103740692139	https://www.genecards.org/cgi-bin/carddisp.pl?gene=SLC6A3
ITGB1	Integrin Subunit Beta 1	Protein Coding	48	GC10M033116	7.19879913330078	https://www.genecards.org/cgi-bin/carddisp.pl?gene=ITGB1
NDUFA1	NADH:Ubiquinone Oxidoreductase Subunit A1	Protein Coding	43	GC0XP119871	7.19577550888062	https://www.genecards.org/cgi-bin/carddisp.pl?gene=NDUFA1
ENDOG	Endonuclease G	Protein Coding	41	GC09P128818	7.18147373199463	https://www.genecards.org/cgi-bin/carddisp.pl?gene=ENDOG
DNM1L	Dynamin 1 Like	Protein Coding	46	GC12P032679	7.17820167541504	https://www.genecards.org/cgi-bin/carddisp.pl?gene=DNM1L
GRB2	Growth Factor Receptor Bound Protein 2	Protein Coding	45	GC17M075318	7.17687511444092	https://www.genecards.org/cgi-bin/carddisp.pl?gene=GRB2
CD40	CD40 Molecule	Protein Coding	46	GC20P046118	7.17415904998779	https://www.genecards.org/cgi-bin/carddisp.pl?gene=CD40
HMGCR	3-Hydroxy-3-Methylglutaryl-CoA Reductase	Protein Coding	45	GC05P075336	7.16720294952393	https://www.genecards.org/cgi-bin/carddisp.pl?gene=HMGCR
NDUFA10	NADH:Ubiquinone Oxidoreductase Subunit A10	Protein Coding	43	GC02M239893	7.16617298126221	https://www.genecards.org/cgi-bin/carddisp.pl?gene=NDUFA10
QDPR	Quinoid Dihydropteridine Reductase	Protein Coding	45	GC04M017460	7.16564846038818	https://www.genecards.org/cgi-bin/carddisp.pl?gene=QDPR
ADCY5	Adenylate Cyclase 5	Protein Coding	47	GC03M123282	7.16177892684937	https://www.genecards.org/cgi-bin/carddisp.pl?gene=ADCY5
CPOX	Coproporphyrinogen Oxidase	Protein Coding	42	GC03M098576	7.13427972793579	https://www.genecards.org/cgi-bin/carddisp.pl?gene=CPOX
AKR1C3	Aldo-Keto Reductase Family 1 Member C3	Protein Coding	45	GC10P005035	7.13113927841187	https://www.genecards.org/cgi-bin/carddisp.pl?gene=AKR1C3
MCL1	MCL1 Apoptosis Regulator, BCL2 Family Member	Protein Coding	45	GC01M152066	7.11143970489502	https://www.genecards.org/cgi-bin/carddisp.pl?gene=MCL1
XIAP	X-Linked Inhibitor Of Apoptosis	Protein Coding	46	GC0XP123859	7.10612201690674	https://www.genecards.org/cgi-bin/carddisp.pl?gene=XIAP
CYP4A11	Cytochrome P450 Family 4 Subfamily A Member 11	Protein Coding	42	GC01M046929	7.10094690322876	https://www.genecards.org/cgi-bin/carddisp.pl?gene=CYP4A11
ATP5F1E	ATP Synthase F1 Subunit Epsilon	Protein Coding	34	GC20M059026	7.1008825302124	https://www.genecards.org/cgi-bin/carddisp.pl?gene=ATP5F1E
MBL2	Mannose Binding Lectin 2	Protein Coding	45	GC10M052760	7.09878349304199	https://www.genecards.org/cgi-bin/carddisp.pl?gene=MBL2
VDAC1	Voltage Dependent Anion Channel 1	Protein Coding	45	GC05M133975	7.09724235534668	https://www.genecards.org/cgi-bin/carddisp.pl?gene=VDAC1
DNAH8	Dynein Axonemal Heavy Chain 8	Protein Coding	37	GC06P083874	7.09719562530518	https://www.genecards.org/cgi-bin/carddisp.pl?gene=DNAH8
CYB5R3	Cytochrome B5 Reductase 3	Protein Coding	44	GC22M057611	7.08916759490967	https://www.genecards.org/cgi-bin/carddisp.pl?gene=CYB5R3
PTPN3	Protein Tyrosine Phosphatase Non-Receptor Type 3	Protein Coding	44	GC09M109375	7.08112716674805	https://www.genecards.org/cgi-bin/carddisp.pl?gene=PTPN3
MT-ND5	Mitochondrially Encoded NADH:Ubiquinone Oxidoreductase Core Subunit 5	Protein Coding	33	GCMTP012339	7.07963466644287	https://www.genecards.org/cgi-bin/carddisp.pl?gene=MT-ND5
S100B	S100 Calcium Binding Protein B	Protein Coding	44	GC21M050764	7.07772350311279	https://www.genecards.org/cgi-bin/carddisp.pl?gene=S100B
FH	Fumarate Hydratase	Protein Coding	45	GC01M241499	7.07680320739746	https://www.genecards.org/cgi-bin/carddisp.pl?gene=FH
TNFSF10	TNF Superfamily Member 10	Protein Coding	42	GC03M172505	7.06802129745483	https://www.genecards.org/cgi-bin/carddisp.pl?gene=TNFSF10
RCAN1	Regulator Of Calcineurin 1	Protein Coding	41	GC21M034513	7.06283187866211	https://www.genecards.org/cgi-bin/carddisp.pl?gene=RCAN1
HRH2	Histamine Receptor H2	Protein Coding	42	GC05P175659	7.05735492706299	https://www.genecards.org/cgi-bin/carddisp.pl?gene=HRH2
BACE1	Beta-Secretase 1	Protein Coding	46	GC11M117285	7.05531692504883	https://www.genecards.org/cgi-bin/carddisp.pl?gene=BACE1
PDIA3	Protein Disulfide Isomerase Family A Member 3	Protein Coding	42	GC15P043746	7.05450057983398	https://www.genecards.org/cgi-bin/carddisp.pl?gene=PDIA3
ALPP	Alkaline Phosphatase, Placental	Protein Coding	44	GC02P232378	7.04782581329346	https://www.genecards.org/cgi-bin/carddisp.pl?gene=ALPP
PDLIM4	PDZ And LIM Domain 4	Protein Coding	39	GC05P132257	7.04646062850952	https://www.genecards.org/cgi-bin/carddisp.pl?gene=PDLIM4
PARG	Poly(ADP-Ribose) Glycohydrolase	Protein Coding	40	GC10M049818	7.04293584823608	https://www.genecards.org/cgi-bin/carddisp.pl?gene=PARG
RPTOR	Regulatory Associated Protein Of MTOR Complex 1	Protein Coding	42	GC17P080544	7.03809070587158	https://www.genecards.org/cgi-bin/carddisp.pl?gene=RPTOR
NDUFAF1	NADH:Ubiquinone Oxidoreductase Complex Assembly Factor 1	Protein Coding	40	GC15M041387	7.03774118423462	https://www.genecards.org/cgi-bin/carddisp.pl?gene=NDUFAF1
ACO2	Aconitase 2	Protein Coding	45	GC22P041559	7.03330898284912	https://www.genecards.org/cgi-bin/carddisp.pl?gene=ACO2
NDUFB8	NADH:Ubiquinone Oxidoreductase Subunit B8	Protein Coding	41	GC10M100523	7.03162813186646	https://www.genecards.org/cgi-bin/carddisp.pl?gene=NDUFB8
PLCG1	Phospholipase C Gamma 1	Protein Coding	46	GC20P041136	7.02624940872192	https://www.genecards.org/cgi-bin/carddisp.pl?gene=PLCG1
LDHA	Lactate Dehydrogenase A	Protein Coding	49	GC11P018394	6.99901866912842	https://www.genecards.org/cgi-bin/carddisp.pl?gene=LDHA
DAPK1	Death Associated Protein Kinase 1	Protein Coding	47	GC09P087497	6.99193382263184	https://www.genecards.org/cgi-bin/carddisp.pl?gene=DAPK1
AGK	Acylglycerol Kinase	Protein Coding	40	GC07P141551	6.98206424713135	https://www.genecards.org/cgi-bin/carddisp.pl?gene=AGK
RNASE3	Ribonuclease A Family Member 3	Protein Coding	40	GC14P020891	6.97854804992676	https://www.genecards.org/cgi-bin/carddisp.pl?gene=RNASE3
CREB3L1	CAMP Responsive Element Binding Protein 3 Like 1	Protein Coding	41	GC11P046514	6.97567558288574	https://www.genecards.org/cgi-bin/carddisp.pl?gene=CREB3L1
PEX11B	Peroxisomal Biogenesis Factor 11 Beta	Protein Coding	40	GC01M145911	6.97473192214966	https://www.genecards.org/cgi-bin/carddisp.pl?gene=PEX11B
SLC2A4	Solute Carrier Family 2 Member 4	Protein Coding	44	GC17P011137	6.97317504882813	https://www.genecards.org/cgi-bin/carddisp.pl?gene=SLC2A4
SCD	Stearoyl-CoA Desaturase	Protein Coding	48	GC10P100347	6.96886157989502	https://www.genecards.org/cgi-bin/carddisp.pl?gene=SCD
BACH1	BTB Domain And CNC Homolog 1	Protein Coding	41	GC21P029194	6.9668550491333	https://www.genecards.org/cgi-bin/carddisp.pl?gene=BACH1
SIGMAR1	Sigma Non-Opioid Intracellular Receptor 1	Protein Coding	47	GC09M034634	6.9591007232666	https://www.genecards.org/cgi-bin/carddisp.pl?gene=SIGMAR1
ITGB2	Integrin Subunit Beta 2	Protein Coding	49	GC21M044885	6.95745897293091	https://www.genecards.org/cgi-bin/carddisp.pl?gene=ITGB2
UCN	Urocortin	Protein Coding	36	GC02M027308	6.95631408691406	https://www.genecards.org/cgi-bin/carddisp.pl?gene=UCN
KCNJ2	Potassium Inwardly Rectifying Channel Subfamily J Member 2	Protein Coding	46	GC17P070168	6.95330810546875	https://www.genecards.org/cgi-bin/carddisp.pl?gene=KCNJ2
HLA-B	Major Histocompatibility Complex, Class I, B	Protein Coding	45	GC06M065915	6.9514684677124	https://www.genecards.org/cgi-bin/carddisp.pl?gene=HLA-B
LTA	Lymphotoxin Alpha	Protein Coding	40	GC06P083693	6.94348812103271	https://www.genecards.org/cgi-bin/carddisp.pl?gene=LTA
CD69	CD69 Molecule	Protein Coding	40	GC12M021100	6.94167518615723	https://www.genecards.org/cgi-bin/carddisp.pl?gene=CD69
HTR1A	5-Hydroxytryptamine Receptor 1A	Protein Coding	45	GC05M063960	6.92932653427124	https://www.genecards.org/cgi-bin/carddisp.pl?gene=HTR1A
CXCR4	C-X-C Motif Chemokine Receptor 4	Protein Coding	49	GC02M136114	6.92834568023682	https://www.genecards.org/cgi-bin/carddisp.pl?gene=CXCR4
SPP1	Secreted Phosphoprotein 1	Protein Coding	44	GC04P087975	6.92434597015381	https://www.genecards.org/cgi-bin/carddisp.pl?gene=SPP1
LDLR	Low Density Lipoprotein Receptor	Protein Coding	49	GC19P011091	6.91890716552734	https://www.genecards.org/cgi-bin/carddisp.pl?gene=LDLR
BRF2	BRF2 RNA Polymerase III Transcription Initiation Factor Subunit	Protein Coding	36	GC08M037820	6.90802240371704	https://www.genecards.org/cgi-bin/carddisp.pl?gene=BRF2
RAD51	RAD51 Recombinase	Protein Coding	50	GC15P040694	6.90576171875	https://www.genecards.org/cgi-bin/carddisp.pl?gene=RAD51
FBN1	Fibrillin 1	Protein Coding	45	GC15M048408	6.90520477294922	https://www.genecards.org/cgi-bin/carddisp.pl?gene=FBN1
ADCYAP1R1	ADCYAP Receptor Type I	Protein Coding	44	GC07P031058	6.90167236328125	https://www.genecards.org/cgi-bin/carddisp.pl?gene=ADCYAP1R1
SLC1A1	Solute Carrier Family 1 Member 1	Protein Coding	47	GC09P004490	6.90000057220459	https://www.genecards.org/cgi-bin/carddisp.pl?gene=SLC1A1
TYMP	Thymidine Phosphorylase	Protein Coding	45	GC22M050525	6.89978170394897	https://www.genecards.org/cgi-bin/carddisp.pl?gene=TYMP
IRF1	Interferon Regulatory Factor 1	Protein Coding	45	GC05M132440	6.89814758300781	https://www.genecards.org/cgi-bin/carddisp.pl?gene=IRF1
NR1H2	Nuclear Receptor Subfamily 1 Group H Member 2	Protein Coding	45	GC19P050329	6.89097595214844	https://www.genecards.org/cgi-bin/carddisp.pl?gene=NR1H2
FTL	Ferritin Light Chain	Protein Coding	45	GC19P048965	6.88208293914795	https://www.genecards.org/cgi-bin/carddisp.pl?gene=FTL
TGM2	Transglutaminase 2	Protein Coding	46	GC20M038127	6.88085889816284	https://www.genecards.org/cgi-bin/carddisp.pl?gene=TGM2
SLC7A1	Solute Carrier Family 7 Member 1	Protein Coding	42	GC13M029509	6.87899160385132	https://www.genecards.org/cgi-bin/carddisp.pl?gene=SLC7A1
SELL	Selectin L	Protein Coding	42	GC01M169690	6.87280511856079	https://www.genecards.org/cgi-bin/carddisp.pl?gene=SELL
VASP	Vasodilator Stimulated Phosphoprotein	Protein Coding	41	GC19P066899	6.87243461608887	https://www.genecards.org/cgi-bin/carddisp.pl?gene=VASP
CDH5	Cadherin 5	Protein Coding	45	GC16P066366	6.86529445648193	https://www.genecards.org/cgi-bin/carddisp.pl?gene=CDH5
NDUFA12	NADH:Ubiquinone Oxidoreductase Subunit A12	Protein Coding	44	GC12M094898	6.85359764099121	https://www.genecards.org/cgi-bin/carddisp.pl?gene=NDUFA12
UQCC3	Ubiquinol-Cytochrome C Reductase Complex Assembly Factor 3	Protein Coding	30	GC11P062670	6.85202074050903	https://www.genecards.org/cgi-bin/carddisp.pl?gene=UQCC3
GPX5	Glutathione Peroxidase 5	Protein Coding	37	GC06P028525	6.85176086425781	https://www.genecards.org/cgi-bin/carddisp.pl?gene=GPX5
ATP13A2	ATPase Cation Transporting 13A2	Protein Coding	42	GC01M016985	6.84784126281738	https://www.genecards.org/cgi-bin/carddisp.pl?gene=ATP13A2
PLAUR	Plasminogen Activator, Urokinase Receptor	Protein Coding	42	GC19M043646	6.8433256149292	https://www.genecards.org/cgi-bin/carddisp.pl?gene=PLAUR
PML	PML Nuclear Body Scaffold	Protein Coding	44	GC15P073994	6.83973789215088	https://www.genecards.org/cgi-bin/carddisp.pl?gene=PML
OGFOD1	2-Oxoglutarate And Iron Dependent Oxygenase Domain Containing 1	Protein Coding	36	GC16P056454	6.83675575256348	https://www.genecards.org/cgi-bin/carddisp.pl?gene=OGFOD1
GYS1	Glycogen Synthase 1	Protein Coding	47	GC19M066067	6.83464860916138	https://www.genecards.org/cgi-bin/carddisp.pl?gene=GYS1
LBR	Lamin B Receptor	Protein Coding	45	GC01M225401	6.83413314819336	https://www.genecards.org/cgi-bin/carddisp.pl?gene=LBR
BAG3	BAG Cochaperone 3	Protein Coding	42	GC10P119651	6.83064365386963	https://www.genecards.org/cgi-bin/carddisp.pl?gene=BAG3
SMAD4	SMAD Family Member 4	Protein Coding	48	GC18P051028	6.82743644714355	https://www.genecards.org/cgi-bin/carddisp.pl?gene=SMAD4
CIRBP	Cold Inducible RNA Binding Protein	Protein Coding	37	GC19P001259	6.82315540313721	https://www.genecards.org/cgi-bin/carddisp.pl?gene=CIRBP
VKORC1L1	Vitamin K Epoxide Reductase Complex Subunit 1 Like 1	Protein Coding	37	GC07P070500	6.81954097747803	https://www.genecards.org/cgi-bin/carddisp.pl?gene=VKORC1L1
F3	Coagulation Factor III, Tissue Factor	Protein Coding	44	GC01M094590	6.81734943389893	https://www.genecards.org/cgi-bin/carddisp.pl?gene=F3
DLG4	Discs Large MAGUK Scaffold Protein 4	Protein Coding	46	GC17M007189	6.81629943847656	https://www.genecards.org/cgi-bin/carddisp.pl?gene=DLG4
IL12B	Interleukin 12B	Protein Coding	42	GC05M159314	6.81524467468262	https://www.genecards.org/cgi-bin/carddisp.pl?gene=IL12B
SREBF1	Sterol Regulatory Element Binding Transcription Factor 1	Protein Coding	44	GC17M017810	6.8098030090332	https://www.genecards.org/cgi-bin/carddisp.pl?gene=SREBF1
EPHA3	EPH Receptor A3	Protein Coding	44	GC03P089077	6.80289268493652	https://www.genecards.org/cgi-bin/carddisp.pl?gene=EPHA3
BIRC5	Baculoviral IAP Repeat Containing 5	Protein Coding	45	GC17P078214	6.79291868209839	https://www.genecards.org/cgi-bin/carddisp.pl?gene=BIRC5
FGF1	Fibroblast Growth Factor 1	Protein Coding	45	GC05M142555	6.79104423522949	https://www.genecards.org/cgi-bin/carddisp.pl?gene=FGF1
LYRM7	LYR Motif Containing 7	Protein Coding	36	GC05P131170	6.78770923614502	https://www.genecards.org/cgi-bin/carddisp.pl?gene=LYRM7
HBEGF	Heparin Binding EGF Like Growth Factor	Protein Coding	41	GC05M140332	6.78750991821289	https://www.genecards.org/cgi-bin/carddisp.pl?gene=HBEGF
KMT2B	Lysine Methyltransferase 2B	Protein Coding	38	GC19P066546	6.78384685516357	https://www.genecards.org/cgi-bin/carddisp.pl?gene=KMT2B
ROCK1	Rho Associated Coiled-Coil Containing Protein Kinase 1	Protein Coding	48	GC18M020946	6.77657413482666	https://www.genecards.org/cgi-bin/carddisp.pl?gene=ROCK1
ACTB	Actin Beta	Protein Coding	47	GC07M005527	6.77602958679199	https://www.genecards.org/cgi-bin/carddisp.pl?gene=ACTB
MTRR	5-Methyltetrahydrofolate-Homocysteine Methyltransferase Reductase	Protein Coding	42	GC05P007851	6.77188062667847	https://www.genecards.org/cgi-bin/carddisp.pl?gene=MTRR
TJP1	Tight Junction Protein 1	Protein Coding	42	GC15M029699	6.77126502990723	https://www.genecards.org/cgi-bin/carddisp.pl?gene=TJP1
UBC	Ubiquitin C	Protein Coding	41	GC12M124911	6.77044534683228	https://www.genecards.org/cgi-bin/carddisp.pl?gene=UBC
MT-ND2	Mitochondrially Encoded NADH:Ubiquinone Oxidoreductase Core Subunit 2	Protein Coding	34	GCMTP004472	6.75873374938965	https://www.genecards.org/cgi-bin/carddisp.pl?gene=MT-ND2
MGST2	Microsomal Glutathione S-Transferase 2	Protein Coding	42	GC04P139665	6.75126791000366	https://www.genecards.org/cgi-bin/carddisp.pl?gene=MGST2
SYNPO2	Synaptopodin 2	Protein Coding	35	GC04P118850	6.74310874938965	https://www.genecards.org/cgi-bin/carddisp.pl?gene=SYNPO2
FGF21	Fibroblast Growth Factor 21	Protein Coding	37	GC19P067053	6.74167919158936	https://www.genecards.org/cgi-bin/carddisp.pl?gene=FGF21
FTH1	Ferritin Heavy Chain 1	Protein Coding	48	GC11M061959	6.73717498779297	https://www.genecards.org/cgi-bin/carddisp.pl?gene=FTH1
ADA	Adenosine Deaminase	Protein Coding	49	GC20M044620	6.7364935874939	https://www.genecards.org/cgi-bin/carddisp.pl?gene=ADA
GSTM4	Glutathione S-Transferase Mu 4	Protein Coding	38	GC01P109657	6.7294225692749	https://www.genecards.org/cgi-bin/carddisp.pl?gene=GSTM4
ZC3H12A	Zinc Finger CCCH-Type Containing 12A	Protein Coding	36	GC01P037474	6.72941398620605	https://www.genecards.org/cgi-bin/carddisp.pl?gene=ZC3H12A
LPL	Lipoprotein Lipase	Protein Coding	48	GC08P019901	6.72881412506104	https://www.genecards.org/cgi-bin/carddisp.pl?gene=LPL
ADH4	Alcohol Dehydrogenase 4 (Class II), Pi Polypeptide	Protein Coding	42	GC04M099123	6.7285532951355	https://www.genecards.org/cgi-bin/carddisp.pl?gene=ADH4
LYN	LYN Proto-Oncogene, Src Family Tyrosine Kinase	Protein Coding	46	GC08P055879	6.72504234313965	https://www.genecards.org/cgi-bin/carddisp.pl?gene=LYN
LCN2	Lipocalin 2	Protein Coding	43	GC09P128149	6.7240138053894	https://www.genecards.org/cgi-bin/carddisp.pl?gene=LCN2
SLC7A11	Solute Carrier Family 7 Member 11	Protein Coding	42	GC04M138164	6.71682024002075	https://www.genecards.org/cgi-bin/carddisp.pl?gene=SLC7A11
GSTM5	Glutathione S-Transferase Mu 5	Protein Coding	39	GC01P109711	6.71522998809814	https://www.genecards.org/cgi-bin/carddisp.pl?gene=GSTM5
GAL	Galanin And GMAP Prepropeptide	Protein Coding	43	GC11P070219	6.71507167816162	https://www.genecards.org/cgi-bin/carddisp.pl?gene=GAL
HDAC1	Histone Deacetylase 1	Protein Coding	47	GC01P032292	6.71338129043579	https://www.genecards.org/cgi-bin/carddisp.pl?gene=HDAC1
PPP1R12A	Protein Phosphatase 1 Regulatory Subunit 12A	Protein Coding	42	GC12M079773	6.70682287216187	https://www.genecards.org/cgi-bin/carddisp.pl?gene=PPP1R12A
AIFM2	Apoptosis Inducing Factor Mitochondria Associated 2	Protein Coding	37	GC10M070098	6.69515132904053	https://www.genecards.org/cgi-bin/carddisp.pl?gene=AIFM2
NRG1	Neuregulin 1	Protein Coding	45	GC08P031639	6.68959999084473	https://www.genecards.org/cgi-bin/carddisp.pl?gene=NRG1
SLC5A7	Solute Carrier Family 5 Member 7	Protein Coding	41	GC02P107969	6.68935632705688	https://www.genecards.org/cgi-bin/carddisp.pl?gene=SLC5A7
STK39	Serine/Threonine Kinase 39	Protein Coding	42	GC02M167954	6.68688678741455	https://www.genecards.org/cgi-bin/carddisp.pl?gene=STK39
OXA1L	OXA1L Mitochondrial Inner Membrane Protein	Protein Coding	38	GC14P022766	6.68408012390137	https://www.genecards.org/cgi-bin/carddisp.pl?gene=OXA1L
CCK	Cholecystokinin	Protein Coding	41	GC03M042274	6.68378067016602	https://www.genecards.org/cgi-bin/carddisp.pl?gene=CCK
ANGPT2	Angiopoietin 2	Protein Coding	45	GC08M006499	6.67529487609863	https://www.genecards.org/cgi-bin/carddisp.pl?gene=ANGPT2
MMUT	Methylmalonyl-CoA Mutase	Protein Coding	34	GC06M049430	6.67273807525635	https://www.genecards.org/cgi-bin/carddisp.pl?gene=MMUT
ATG9B	Autophagy Related 9B	Protein Coding	34	GC07M151012	6.66950416564941	https://www.genecards.org/cgi-bin/carddisp.pl?gene=ATG9B
SLPI	Secretory Leukocyte Peptidase Inhibitor	Protein Coding	39	GC20M045252	6.66791486740112	https://www.genecards.org/cgi-bin/carddisp.pl?gene=SLPI
BCS1L	BCS1 Homolog, Ubiquinol-Cytochrome C Reductase Complex Chaperone	Protein Coding	44	GC02P218658	6.64952087402344	https://www.genecards.org/cgi-bin/carddisp.pl?gene=BCS1L
NEIL2	Nei Like DNA Glycosylase 2	Protein Coding	38	GC08P011769	6.63814973831177	https://www.genecards.org/cgi-bin/carddisp.pl?gene=NEIL2
TEK	TEK Receptor Tyrosine Kinase	Protein Coding	49	GC09P027109	6.63518142700195	https://www.genecards.org/cgi-bin/carddisp.pl?gene=TEK
MIR34A	MicroRNA 34a	RNA Gene	23	GC01M009151	6.62732410430908	https://www.genecards.org/cgi-bin/carddisp.pl?gene=MIR34A
UCN2	Urocortin 2	Protein Coding	32	GC03M048561	6.62408685684204	https://www.genecards.org/cgi-bin/carddisp.pl?gene=UCN2
ADH1C	Alcohol Dehydrogenase 1C (Class I), Gamma Polypeptide	Protein Coding	40	GC04M099336	6.62359619140625	https://www.genecards.org/cgi-bin/carddisp.pl?gene=ADH1C
PDE4A	Phosphodiesterase 4A	Protein Coding	44	GC19P010416	6.61309242248535	https://www.genecards.org/cgi-bin/carddisp.pl?gene=PDE4A
EDNRB	Endothelin Receptor Type B	Protein Coding	47	GC13M077895	6.6100492477417	https://www.genecards.org/cgi-bin/carddisp.pl?gene=EDNRB
PRKCH	Protein Kinase C Eta	Protein Coding	48	GC14P061187	6.60948371887207	https://www.genecards.org/cgi-bin/carddisp.pl?gene=PRKCH
GAREM2	GRB2 Associated Regulator Of MAPK1 Subtype 2	Protein Coding	25	GC02P026202	6.60620784759521	https://www.genecards.org/cgi-bin/carddisp.pl?gene=GAREM2
NAT2	N-Acetyltransferase 2	Protein Coding	41	GC08P018391	6.59815692901611	https://www.genecards.org/cgi-bin/carddisp.pl?gene=NAT2
CD44	CD44 Molecule (Indian Blood Group)	Protein Coding	45	GC11P035139	6.59155750274658	https://www.genecards.org/cgi-bin/carddisp.pl?gene=CD44
RET	Ret Proto-Oncogene	Protein Coding	51	GC10P043182	6.58953142166138	https://www.genecards.org/cgi-bin/carddisp.pl?gene=RET
ADRB3	Adrenoceptor Beta 3	Protein Coding	43	GC08M037962	6.58345222473145	https://www.genecards.org/cgi-bin/carddisp.pl?gene=ADRB3
GPX6	Glutathione Peroxidase 6	Protein Coding	33	GC06M028503	6.57740497589111	https://www.genecards.org/cgi-bin/carddisp.pl?gene=GPX6
MICA	MHC Class I Polypeptide-Related Sequence A	Protein Coding	38	GC06P031399	6.57466888427734	https://www.genecards.org/cgi-bin/carddisp.pl?gene=MICA
VCL	Vinculin	Protein Coding	45	GC10P073995	6.57120990753174	https://www.genecards.org/cgi-bin/carddisp.pl?gene=VCL
FOSL1	FOS Like 1, AP-1 Transcription Factor Subunit	Protein Coding	43	GC11M089830	6.57025718688965	https://www.genecards.org/cgi-bin/carddisp.pl?gene=FOSL1
SORD	Sorbitol Dehydrogenase	Protein Coding	44	GC15P045023	6.56875371932983	https://www.genecards.org/cgi-bin/carddisp.pl?gene=SORD
TGFBR1	Transforming Growth Factor Beta Receptor 1	Protein Coding	50	GC09P099104	6.56802177429199	https://www.genecards.org/cgi-bin/carddisp.pl?gene=TGFBR1
GFAP	Glial Fibrillary Acidic Protein	Protein Coding	45	GC17M044917	6.56694507598877	https://www.genecards.org/cgi-bin/carddisp.pl?gene=GFAP
WARS2	Tryptophanyl TRNA Synthetase 2, Mitochondrial	Protein Coding	44	GC01M119031	6.56622076034546	https://www.genecards.org/cgi-bin/carddisp.pl?gene=WARS2
LPA	Lipoprotein(A)	Protein Coding	40	GC06M160531	6.56310415267944	https://www.genecards.org/cgi-bin/carddisp.pl?gene=LPA
CDK4	Cyclin Dependent Kinase 4	Protein Coding	50	GC12M057743	6.56096076965332	https://www.genecards.org/cgi-bin/carddisp.pl?gene=CDK4
ADORA2A	Adenosine A2a Receptor	Protein Coding	44	GC22P024417	6.55912590026855	https://www.genecards.org/cgi-bin/carddisp.pl?gene=ADORA2A
H2AX	H2A.X Variant Histone	Protein Coding	34	GC11M119223	6.54616260528564	https://www.genecards.org/cgi-bin/carddisp.pl?gene=H2AX
CD40LG	CD40 Ligand	Protein Coding	46	GC0XP136649	6.54559564590454	https://www.genecards.org/cgi-bin/carddisp.pl?gene=CD40LG
PPP5C	Protein Phosphatase 5 Catalytic Subunit	Protein Coding	43	GC19P066930	6.54308462142944	https://www.genecards.org/cgi-bin/carddisp.pl?gene=PPP5C
RUNX2	RUNX Family Transcription Factor 2	Protein Coding	45	GC06P083940	6.53657484054565	https://www.genecards.org/cgi-bin/carddisp.pl?gene=RUNX2
CHGA	Chromogranin A	Protein Coding	43	GC14P092944	6.52692604064941	https://www.genecards.org/cgi-bin/carddisp.pl?gene=CHGA
ANXA2	Annexin A2	Protein Coding	46	GC15M060347	6.51017236709595	https://www.genecards.org/cgi-bin/carddisp.pl?gene=ANXA2
PRKDC	Protein Kinase, DNA-Activated, Catalytic Subunit	Protein Coding	48	GC08M047773	6.50529479980469	https://www.genecards.org/cgi-bin/carddisp.pl?gene=PRKDC
TNFAIP8L1	TNF Alpha Induced Protein 8 Like 1	Protein Coding	32	GC19P004639	6.50488090515137	https://www.genecards.org/cgi-bin/carddisp.pl?gene=TNFAIP8L1
MAPKAPK5	MAPK Activated Protein Kinase 5	Protein Coding	42	GC12P111842	6.50413274765015	https://www.genecards.org/cgi-bin/carddisp.pl?gene=MAPKAPK5
TBXA2R	Thromboxane A2 Receptor	Protein Coding	47	GC19M003594	6.49567794799805	https://www.genecards.org/cgi-bin/carddisp.pl?gene=TBXA2R
MT-ND6	Mitochondrially Encoded NADH:Ubiquinone Oxidoreductase Core Subunit 6	Protein Coding	33	GCMTM014151	6.49558973312378	https://www.genecards.org/cgi-bin/carddisp.pl?gene=MT-ND6
TNFSF11	TNF Superfamily Member 11	Protein Coding	45	GC13P042562	6.4918155670166	https://www.genecards.org/cgi-bin/carddisp.pl?gene=TNFSF11
S1PR1	Sphingosine-1-Phosphate Receptor 1	Protein Coding	42	GC01P101236	6.48688793182373	https://www.genecards.org/cgi-bin/carddisp.pl?gene=S1PR1
DICER1	Dicer 1, Ribonuclease III	Protein Coding	46	GC14M095086	6.47331523895264	https://www.genecards.org/cgi-bin/carddisp.pl?gene=DICER1
FGF7	Fibroblast Growth Factor 7	Protein Coding	40	GC15P049423	6.46781444549561	https://www.genecards.org/cgi-bin/carddisp.pl?gene=FGF7
CYP20A1	Cytochrome P450 Family 20 Subfamily A Member 1	Protein Coding	36	GC02P203238	6.46184635162354	https://www.genecards.org/cgi-bin/carddisp.pl?gene=CYP20A1
PABPC1	Poly(A) Binding Protein Cytoplasmic 1	Protein Coding	41	GC08M100685	6.46017837524414	https://www.genecards.org/cgi-bin/carddisp.pl?gene=PABPC1
CDK1	Cyclin Dependent Kinase 1	Protein Coding	44	GC10P060772	6.45899677276611	https://www.genecards.org/cgi-bin/carddisp.pl?gene=CDK1
ALKBH3	AlkB Homolog 3, Alpha-Ketoglutarate Dependent Dioxygenase	Protein Coding	37	GC11P043902	6.44822406768799	https://www.genecards.org/cgi-bin/carddisp.pl?gene=ALKBH3
CSF2	Colony Stimulating Factor 2	Protein Coding	41	GC05P132073	6.44591808319092	https://www.genecards.org/cgi-bin/carddisp.pl?gene=CSF2
REST	RE1 Silencing Transcription Factor	Protein Coding	42	GC04P056907	6.44342422485352	https://www.genecards.org/cgi-bin/carddisp.pl?gene=REST
MUC5AC	Mucin 5AC, Oligomeric Mucus/Gel-Forming	Protein Coding	40	GC11P001810	6.44327545166016	https://www.genecards.org/cgi-bin/carddisp.pl?gene=MUC5AC
ADAMTS13	ADAM Metallopeptidase With Thrombospondin Type 1 Motif 13	Protein Coding	47	GC09P133414	6.44057369232178	https://www.genecards.org/cgi-bin/carddisp.pl?gene=ADAMTS13
IREB2	Iron Responsive Element Binding Protein 2	Protein Coding	43	GC15P078437	6.42459487915039	https://www.genecards.org/cgi-bin/carddisp.pl?gene=IREB2
PTPN6	Protein Tyrosine Phosphatase Non-Receptor Type 6	Protein Coding	47	GC12P021091	6.42435836791992	https://www.genecards.org/cgi-bin/carddisp.pl?gene=PTPN6
MICAL1	Microtubule Associated Monooxygenase, Calponin And LIM Domain Containing 1	Protein Coding	41	GC06M109444	6.4158821105957	https://www.genecards.org/cgi-bin/carddisp.pl?gene=MICAL1
UCN3	Urocortin 3	Protein Coding	36	GC10P005396	6.41198635101318	https://www.genecards.org/cgi-bin/carddisp.pl?gene=UCN3
TGFB3	Transforming Growth Factor Beta 3	Protein Coding	45	GC14M075958	6.41095399856567	https://www.genecards.org/cgi-bin/carddisp.pl?gene=TGFB3
NADK2	NAD Kinase 2, Mitochondrial	Protein Coding	37	GC05M036194	6.40617370605469	https://www.genecards.org/cgi-bin/carddisp.pl?gene=NADK2
GSTZ1	Glutathione S-Transferase Zeta 1	Protein Coding	40	GC14P077320	6.40223264694214	https://www.genecards.org/cgi-bin/carddisp.pl?gene=GSTZ1
PON3	Paraoxonase 3	Protein Coding	44	GC07M095359	6.396071434021	https://www.genecards.org/cgi-bin/carddisp.pl?gene=PON3
CYB5A	Cytochrome B5 Type A	Protein Coding	42	GC18M074250	6.39458703994751	https://www.genecards.org/cgi-bin/carddisp.pl?gene=CYB5A
ARNT	Aryl Hydrocarbon Receptor Nuclear Translocator	Protein Coding	42	GC01M150809	6.393470287323	https://www.genecards.org/cgi-bin/carddisp.pl?gene=ARNT
IGFBP3	Insulin Like Growth Factor Binding Protein 3	Protein Coding	44	GC07M045912	6.38907051086426	https://www.genecards.org/cgi-bin/carddisp.pl?gene=IGFBP3
ANG	Angiogenin	Protein Coding	44	GC14P032461	6.38814878463745	https://www.genecards.org/cgi-bin/carddisp.pl?gene=ANG
PREP	Prolyl Endopeptidase	Protein Coding	41	GC06M105277	6.38578367233276	https://www.genecards.org/cgi-bin/carddisp.pl?gene=PREP
PRKCQ	Protein Kinase C Theta	Protein Coding	47	GC10M006526	6.38326835632324	https://www.genecards.org/cgi-bin/carddisp.pl?gene=PRKCQ
ATF6B	Activating Transcription Factor 6 Beta	Protein Coding	37	GC06M032115	6.37797498703003	https://www.genecards.org/cgi-bin/carddisp.pl?gene=ATF6B
CACNA1A	Calcium Voltage-Gated Channel Subunit Alpha1 A	Protein Coding	46	GC19M013206	6.37030220031738	https://www.genecards.org/cgi-bin/carddisp.pl?gene=CACNA1A
ACADSB	Acyl-CoA Dehydrogenase Short/Branched Chain	Protein Coding	44	GC10P123008	6.36963367462158	https://www.genecards.org/cgi-bin/carddisp.pl?gene=ACADSB
HSPA14	Heat Shock Protein Family A (Hsp70) Member 14	Protein Coding	38	GC10P014858	6.36906337738037	https://www.genecards.org/cgi-bin/carddisp.pl?gene=HSPA14
EPAS1	Endothelial PAS Domain Protein 1	Protein Coding	48	GC02P046293	6.3624324798584	https://www.genecards.org/cgi-bin/carddisp.pl?gene=EPAS1
HBA2	Hemoglobin Subunit Alpha 2	Protein Coding	42	GC16P011600	6.3572826385498	https://www.genecards.org/cgi-bin/carddisp.pl?gene=HBA2
GH1	Growth Hormone 1	Protein Coding	42	GC17M063917	6.35394620895386	https://www.genecards.org/cgi-bin/carddisp.pl?gene=GH1
ALOX5AP	Arachidonate 5-Lipoxygenase Activating Protein	Protein Coding	42	GC13P030713	6.34911823272705	https://www.genecards.org/cgi-bin/carddisp.pl?gene=ALOX5AP
WRN	WRN RecQ Like Helicase	Protein Coding	44	GC08P031033	6.3443489074707	https://www.genecards.org/cgi-bin/carddisp.pl?gene=WRN
HPRT1	Hypoxanthine Phosphoribosyltransferase 1	Protein Coding	45	GC0XP134460	6.34253454208374	https://www.genecards.org/cgi-bin/carddisp.pl?gene=HPRT1
AQP1	Aquaporin 1 (Colton Blood Group)	Protein Coding	45	GC07P030911	6.34013748168945	https://www.genecards.org/cgi-bin/carddisp.pl?gene=AQP1
PDYN	Prodynorphin	Protein Coding	43	GC20M001978	6.33934307098389	https://www.genecards.org/cgi-bin/carddisp.pl?gene=PDYN
CDC25C	Cell Division Cycle 25C	Protein Coding	46	GC05M138285	6.32847118377686	https://www.genecards.org/cgi-bin/carddisp.pl?gene=CDC25C
TIAL1	TIA1 Cytotoxic Granule Associated RNA Binding Protein Like 1	Protein Coding	39	GC10M119571	6.3204870223999	https://www.genecards.org/cgi-bin/carddisp.pl?gene=TIAL1
ACAD11	Acyl-CoA Dehydrogenase Family Member 11	Protein Coding	36	GC03M132559	6.32012891769409	https://www.genecards.org/cgi-bin/carddisp.pl?gene=ACAD11
KL	Klotho	Protein Coding	45	GC13P033016	6.31424713134766	https://www.genecards.org/cgi-bin/carddisp.pl?gene=KL
HMGCL	3-Hydroxy-3-Methylglutaryl-CoA Lyase	Protein Coding	44	GC01M023801	6.3131103515625	https://www.genecards.org/cgi-bin/carddisp.pl?gene=HMGCL
TLR3	Toll Like Receptor 3	Protein Coding	49	GC04P186059	6.30630302429199	https://www.genecards.org/cgi-bin/carddisp.pl?gene=TLR3
PPIG	Peptidylprolyl Isomerase G	Protein Coding	40	GC02P169584	6.30410528182983	https://www.genecards.org/cgi-bin/carddisp.pl?gene=PPIG
RBM4	RNA Binding Motif Protein 4	Protein Coding	38	GC11P066638	6.30395936965942	https://www.genecards.org/cgi-bin/carddisp.pl?gene=RBM4
ADCY10	Adenylate Cyclase 10	Protein Coding	43	GC01M167809	6.30342197418213	https://www.genecards.org/cgi-bin/carddisp.pl?gene=ADCY10
TFAM	Transcription Factor A, Mitochondrial	Protein Coding	42	GC10P058385	6.29213523864746	https://www.genecards.org/cgi-bin/carddisp.pl?gene=TFAM
PENK	Proenkephalin	Protein Coding	37	GC08M056436	6.28616619110107	https://www.genecards.org/cgi-bin/carddisp.pl?gene=PENK
MBTPS2	Membrane Bound Transcription Factor Peptidase, Site 2	Protein Coding	41	GC0XP021839	6.28153514862061	https://www.genecards.org/cgi-bin/carddisp.pl?gene=MBTPS2
ITGA2	Integrin Subunit Alpha 2	Protein Coding	45	GC05P052989	6.28005981445313	https://www.genecards.org/cgi-bin/carddisp.pl?gene=ITGA2
SELENOK	Selenoprotein K	Protein Coding	26	GC03M053884	6.27456426620483	https://www.genecards.org/cgi-bin/carddisp.pl?gene=SELENOK
HSPG2	Heparan Sulfate Proteoglycan 2	Protein Coding	46	GC01M021822	6.26287078857422	https://www.genecards.org/cgi-bin/carddisp.pl?gene=HSPG2
RANBP2	RAN Binding Protein 2	Protein Coding	46	GC02P108719	6.25687456130981	https://www.genecards.org/cgi-bin/carddisp.pl?gene=RANBP2
ITGAL	Integrin Subunit Alpha L	Protein Coding	45	GC16P030472	6.2557258605957	https://www.genecards.org/cgi-bin/carddisp.pl?gene=ITGAL
MMP13	Matrix Metallopeptidase 13	Protein Coding	49	GC11M102942	6.25425291061401	https://www.genecards.org/cgi-bin/carddisp.pl?gene=MMP13
VNN1	Vanin 1	Protein Coding	44	GC06M132680	6.25019359588623	https://www.genecards.org/cgi-bin/carddisp.pl?gene=VNN1
SENP3	SUMO Specific Peptidase 3	Protein Coding	39	GC17P011169	6.24689769744873	https://www.genecards.org/cgi-bin/carddisp.pl?gene=SENP3
DLST	Dihydrolipoamide S-Succinyltransferase	Protein Coding	45	GC14P074881	6.23787593841553	https://www.genecards.org/cgi-bin/carddisp.pl?gene=DLST
TTR	Transthyretin	Protein Coding	46	GC18P031557	6.23577499389648	https://www.genecards.org/cgi-bin/carddisp.pl?gene=TTR
PXDN	Peroxidasin	Protein Coding	43	GC02M001635	6.23568916320801	https://www.genecards.org/cgi-bin/carddisp.pl?gene=PXDN
GSTO2	Glutathione S-Transferase Omega 2	Protein Coding	41	GC10P104268	6.23314332962036	https://www.genecards.org/cgi-bin/carddisp.pl?gene=GSTO2
EEF2	Eukaryotic Translation Elongation Factor 2	Protein Coding	47	GC19M003976	6.22962760925293	https://www.genecards.org/cgi-bin/carddisp.pl?gene=EEF2
YBX1	Y-Box Binding Protein 1	Protein Coding	37	GC01P042682	6.22958660125732	https://www.genecards.org/cgi-bin/carddisp.pl?gene=YBX1
QRICH1	Glutamine Rich 1	Protein Coding	34	GC03M051163	6.21869277954102	https://www.genecards.org/cgi-bin/carddisp.pl?gene=QRICH1
HDAC9	Histone Deacetylase 9	Protein Coding	46	GC07P018086	6.21539163589478	https://www.genecards.org/cgi-bin/carddisp.pl?gene=HDAC9
ACE2	Angiotensin Converting Enzyme 2	Protein Coding	46	GC0XM015494	6.21370697021484	https://www.genecards.org/cgi-bin/carddisp.pl?gene=ACE2
OPA1	OPA1 Mitochondrial Dynamin Like GTPase	Protein Coding	44	GC03P193594	6.20982933044434	https://www.genecards.org/cgi-bin/carddisp.pl?gene=OPA1
BTD	Biotinidase	Protein Coding	44	GC03P017082	6.20871543884277	https://www.genecards.org/cgi-bin/carddisp.pl?gene=BTD
ENO2	Enolase 2	Protein Coding	45	GC12P006913	6.19800090789795	https://www.genecards.org/cgi-bin/carddisp.pl?gene=ENO2
PDK1	Pyruvate Dehydrogenase Kinase 1	Protein Coding	45	GC02P172555	6.18545532226563	https://www.genecards.org/cgi-bin/carddisp.pl?gene=PDK1
GDNF	Glial Cell Derived Neurotrophic Factor	Protein Coding	46	GC05M037812	6.18218755722046	https://www.genecards.org/cgi-bin/carddisp.pl?gene=GDNF
TP73	Tumor Protein P73	Protein Coding	45	GC01P003652	6.17522192001343	https://www.genecards.org/cgi-bin/carddisp.pl?gene=TP73
NDOR1	NADPH Dependent Diflavin Oxidoreductase 1	Protein Coding	37	GC09P137205	6.17276430130005	https://www.genecards.org/cgi-bin/carddisp.pl?gene=NDOR1
TRIB3	Tribbles Pseudokinase 3	Protein Coding	41	GC20P000361	6.17022848129272	https://www.genecards.org/cgi-bin/carddisp.pl?gene=TRIB3
ELK1	ETS Transcription Factor ELK1	Protein Coding	41	GC0XM047635	6.1677713394165	https://www.genecards.org/cgi-bin/carddisp.pl?gene=ELK1
ALDH3B1	Aldehyde Dehydrogenase 3 Family Member B1	Protein Coding	40	GC11P070191	6.16750955581665	https://www.genecards.org/cgi-bin/carddisp.pl?gene=ALDH3B1
KLF4	Kruppel Like Factor 4	Protein Coding	44	GC09M107484	6.1629581451416	https://www.genecards.org/cgi-bin/carddisp.pl?gene=KLF4
ESR2	Estrogen Receptor 2	Protein Coding	47	GC14M064084	6.14756870269775	https://www.genecards.org/cgi-bin/carddisp.pl?gene=ESR2
ADH1B	Alcohol Dehydrogenase 1B (Class I), Beta Polypeptide	Protein Coding	43	GC04M099304	6.13983678817749	https://www.genecards.org/cgi-bin/carddisp.pl?gene=ADH1B
PRKRA	Protein Activator Of Interferon Induced Protein Kinase EIF2AK2	Protein Coding	40	GC02M178431	6.13842678070068	https://www.genecards.org/cgi-bin/carddisp.pl?gene=PRKRA
DES	Desmin	Protein Coding	45	GC02P219418	6.13586235046387	https://www.genecards.org/cgi-bin/carddisp.pl?gene=DES
CYP46A1	Cytochrome P450 Family 46 Subfamily A Member 1	Protein Coding	40	GC14P099684	6.13524675369263	https://www.genecards.org/cgi-bin/carddisp.pl?gene=CYP46A1
KBTBD13	Kelch Repeat And BTB Domain Containing 13	Protein Coding	32	GC15P117532	6.13220024108887	https://www.genecards.org/cgi-bin/carddisp.pl?gene=KBTBD13
IL11	Interleukin 11	Protein Coding	39	GC19M055364	6.13216543197632	https://www.genecards.org/cgi-bin/carddisp.pl?gene=IL11
FOXL2	Forkhead Box L2	Protein Coding	41	GC03M138944	6.12128877639771	https://www.genecards.org/cgi-bin/carddisp.pl?gene=FOXL2
MFN2	Mitofusin 2	Protein Coding	46	GC01P011980	6.11405467987061	https://www.genecards.org/cgi-bin/carddisp.pl?gene=MFN2
CXCL10	C-X-C Motif Chemokine Ligand 10	Protein Coding	42	GC04M076021	6.11074066162109	https://www.genecards.org/cgi-bin/carddisp.pl?gene=CXCL10
HSPA13	Heat Shock Protein Family A (Hsp70) Member 13	Protein Coding	37	GC21M014619	6.11028623580933	https://www.genecards.org/cgi-bin/carddisp.pl?gene=HSPA13
JUND	JunD Proto-Oncogene, AP-1 Transcription Factor Subunit	Protein Coding	41	GC19M018279	6.10904169082642	https://www.genecards.org/cgi-bin/carddisp.pl?gene=JUND
DNAH5	Dynein Axonemal Heavy Chain 5	Protein Coding	40	GC05M013693	6.10656356811523	https://www.genecards.org/cgi-bin/carddisp.pl?gene=DNAH5
ANGPT1	Angiopoietin 1	Protein Coding	44	GC08M107246	6.10264158248901	https://www.genecards.org/cgi-bin/carddisp.pl?gene=ANGPT1
PIK3CB	Phosphatidylinositol-4,5-Bisphosphate 3-Kinase Catalytic Subunit Beta	Protein Coding	46	GC03M138652	6.10198307037354	https://www.genecards.org/cgi-bin/carddisp.pl?gene=PIK3CB
LIPE	Lipase E, Hormone Sensitive Type	Protein Coding	46	GC19M042401	6.0999174118042	https://www.genecards.org/cgi-bin/carddisp.pl?gene=LIPE
FYN	FYN Proto-Oncogene, Src Family Tyrosine Kinase	Protein Coding	45	GC06M111660	6.09748935699463	https://www.genecards.org/cgi-bin/carddisp.pl?gene=FYN
PSEN2	Presenilin 2	Protein Coding	48	GC01P226870	6.09535694122314	https://www.genecards.org/cgi-bin/carddisp.pl?gene=PSEN2
MIR126	MicroRNA 126	RNA Gene	22	GC09P136670	6.09189748764038	https://www.genecards.org/cgi-bin/carddisp.pl?gene=MIR126
GRIN1	Glutamate Ionotropic Receptor NMDA Type Subunit 1	Protein Coding	48	GC09P137138	6.08613204956055	https://www.genecards.org/cgi-bin/carddisp.pl?gene=GRIN1
TOR1A	Torsin Family 1 Member A	Protein Coding	44	GC09M129812	6.06923961639404	https://www.genecards.org/cgi-bin/carddisp.pl?gene=TOR1A
IAPP	Islet Amyloid Polypeptide	Protein Coding	41	GC12P021354	6.06383609771729	https://www.genecards.org/cgi-bin/carddisp.pl?gene=IAPP
BBC3	BCL2 Binding Component 3	Protein Coding	38	GC19M047220	6.06096982955933	https://www.genecards.org/cgi-bin/carddisp.pl?gene=BBC3
CREB3L2	CAMP Responsive Element Binding Protein 3 Like 2	Protein Coding	38	GC07M137874	6.05884981155396	https://www.genecards.org/cgi-bin/carddisp.pl?gene=CREB3L2
GH-LCR	Growth Hormone Locus Control Region	Biological Region	3	GC17P063917	6.05883073806763	https://www.genecards.org/cgi-bin/carddisp.pl?gene=GH-LCR
ADH1A	Alcohol Dehydrogenase 1A (Class I), Alpha Polypeptide	Protein Coding	41	GC04M099276	6.04861450195313	https://www.genecards.org/cgi-bin/carddisp.pl?gene=ADH1A
KCNQ1OT1	KCNQ1 Opposite Strand/Antisense Transcript 1	RNA Gene	27	GC11M003314	6.048424243927	https://www.genecards.org/cgi-bin/carddisp.pl?gene=KCNQ1OT1
BRAF	B-Raf Proto-Oncogene, Serine/Threonine Kinase	Protein Coding	50	GC07M140737	6.04419994354248	https://www.genecards.org/cgi-bin/carddisp.pl?gene=BRAF
PSIP1	PC4 And SFRS1 Interacting Protein 1	Protein Coding	38	GC09M015464	6.03802967071533	https://www.genecards.org/cgi-bin/carddisp.pl?gene=PSIP1
DNAJC3	DnaJ Heat Shock Protein Family (Hsp40) Member C3	Protein Coding	39	GC13P095677	6.03713846206665	https://www.genecards.org/cgi-bin/carddisp.pl?gene=DNAJC3
OMA1	OMA1 Zinc Metallopeptidase	Protein Coding	36	GC01M058415	6.03018617630005	https://www.genecards.org/cgi-bin/carddisp.pl?gene=OMA1
SELENOP	Selenoprotein P	Protein Coding	30	GC05M042800	6.02944326400757	https://www.genecards.org/cgi-bin/carddisp.pl?gene=SELENOP
GCK	Glucokinase	Protein Coding	48	GC07M044467	6.02546310424805	https://www.genecards.org/cgi-bin/carddisp.pl?gene=GCK
ECE1	Endothelin Converting Enzyme 1	Protein Coding	47	GC01M021217	6.01947498321533	https://www.genecards.org/cgi-bin/carddisp.pl?gene=ECE1
PEX19	Peroxisomal Biogenesis Factor 19	Protein Coding	41	GC01M160276	6.01287841796875	https://www.genecards.org/cgi-bin/carddisp.pl?gene=PEX19
TGFBR2	Transforming Growth Factor Beta Receptor 2	Protein Coding	49	GC03P030623	6.0125150680542	https://www.genecards.org/cgi-bin/carddisp.pl?gene=TGFBR2
HGF	Hepatocyte Growth Factor	Protein Coding	49	GC07M081699	6.00644969940186	https://www.genecards.org/cgi-bin/carddisp.pl?gene=HGF
CYP11B1	Cytochrome P450 Family 11 Subfamily B Member 1	Protein Coding	46	GC08M142872	6.00320243835449	https://www.genecards.org/cgi-bin/carddisp.pl?gene=CYP11B1
TRAP1	TNF Receptor Associated Protein 1	Protein Coding	42	GC16M007296	6.00096702575684	https://www.genecards.org/cgi-bin/carddisp.pl?gene=TRAP1
CXCL2	C-X-C Motif Chemokine Ligand 2	Protein Coding	38	GC04M074097	5.9974422454834	https://www.genecards.org/cgi-bin/carddisp.pl?gene=CXCL2
HTR2C	5-Hydroxytryptamine Receptor 2C	Protein Coding	45	GC0XP114584	5.99293327331543	https://www.genecards.org/cgi-bin/carddisp.pl?gene=HTR2C
LIPC	Lipase C, Hepatic Type	Protein Coding	45	GC15P058410	5.9911470413208	https://www.genecards.org/cgi-bin/carddisp.pl?gene=LIPC
COL2A1	Collagen Type II Alpha 1 Chain	Protein Coding	46	GC12M047972	5.98682689666748	https://www.genecards.org/cgi-bin/carddisp.pl?gene=COL2A1
SCO1	Synthesis Of Cytochrome C Oxidase 1	Protein Coding	45	GC17M010672	5.98102712631226	https://www.genecards.org/cgi-bin/carddisp.pl?gene=SCO1
TTC19	Tetratricopeptide Repeat Domain 19	Protein Coding	40	GC17P015999	5.98049783706665	https://www.genecards.org/cgi-bin/carddisp.pl?gene=TTC19
CFLAR	CASP8 And FADD Like Apoptosis Regulator	Protein Coding	43	GC02P201117	5.96666479110718	https://www.genecards.org/cgi-bin/carddisp.pl?gene=CFLAR
SMG1	SMG1 Nonsense Mediated MRNA Decay Associated PI3K Related Kinase	Protein Coding	41	GC16M019212	5.96337747573853	https://www.genecards.org/cgi-bin/carddisp.pl?gene=SMG1
NDUFA2	NADH:Ubiquinone Oxidoreductase Subunit A2	Protein Coding	41	GC05M140691	5.95584487915039	https://www.genecards.org/cgi-bin/carddisp.pl?gene=NDUFA2
IL15	Interleukin 15	Protein Coding	38	GC04P141636	5.94800615310669	https://www.genecards.org/cgi-bin/carddisp.pl?gene=IL15
ENC1	Ectodermal-Neural Cortex 1	Protein Coding	36	GC05M074627	5.94218063354492	https://www.genecards.org/cgi-bin/carddisp.pl?gene=ENC1
LCAT	Lecithin-Cholesterol Acyltransferase	Protein Coding	46	GC16M067939	5.94147872924805	https://www.genecards.org/cgi-bin/carddisp.pl?gene=LCAT
NCF4	Neutrophil Cytosolic Factor 4	Protein Coding	46	GC22P036860	5.93086624145508	https://www.genecards.org/cgi-bin/carddisp.pl?gene=NCF4
RPS6KB1	Ribosomal Protein S6 Kinase B1	Protein Coding	46	GC17P059893	5.92714929580688	https://www.genecards.org/cgi-bin/carddisp.pl?gene=RPS6KB1
SLC1A2	Solute Carrier Family 1 Member 2	Protein Coding	48	GC11M035264	5.91969776153564	https://www.genecards.org/cgi-bin/carddisp.pl?gene=SLC1A2
PEX5	Peroxisomal Biogenesis Factor 5	Protein Coding	42	GC12P021103	5.91969776153564	https://www.genecards.org/cgi-bin/carddisp.pl?gene=PEX5
NOX5	NADPH Oxidase 5	Protein Coding	37	GC15P117544	5.91763257980347	https://www.genecards.org/cgi-bin/carddisp.pl?gene=NOX5
NUPR1	Nuclear Protein 1, Transcriptional Regulator	Protein Coding	34	GC16M028532	5.91645574569702	https://www.genecards.org/cgi-bin/carddisp.pl?gene=NUPR1
SYVN1	Synoviolin 1	Protein Coding	40	GC11M089758	5.91461849212646	https://www.genecards.org/cgi-bin/carddisp.pl?gene=SYVN1
FLG	Filaggrin	Protein Coding	40	GC01M152274	5.91015577316284	https://www.genecards.org/cgi-bin/carddisp.pl?gene=FLG
SRF	Serum Response Factor	Protein Coding	41	GC06P043171	5.90315389633179	https://www.genecards.org/cgi-bin/carddisp.pl?gene=SRF
TRMU	TRNA Mitochondrial 2-Thiouridylase	Protein Coding	38	GC22P046330	5.89838886260986	https://www.genecards.org/cgi-bin/carddisp.pl?gene=TRMU
SFPQ	Splicing Factor Proline And Glutamine Rich	Protein Coding	42	GC01M035176	5.89711332321167	https://www.genecards.org/cgi-bin/carddisp.pl?gene=SFPQ
UCHL1	Ubiquitin C-Terminal Hydrolase L1	Protein Coding	49	GC04P041256	5.89390468597412	https://www.genecards.org/cgi-bin/carddisp.pl?gene=UCHL1
ACACA	Acetyl-CoA Carboxylase Alpha	Protein Coding	46	GC17M037084	5.8915548324585	https://www.genecards.org/cgi-bin/carddisp.pl?gene=ACACA
PPP1R15B	Protein Phosphatase 1 Regulatory Subunit 15B	Protein Coding	37	GC01M204509	5.88942813873291	https://www.genecards.org/cgi-bin/carddisp.pl?gene=PPP1R15B
KCNJ11	Potassium Inwardly Rectifying Channel Subfamily J Member 11	Protein Coding	46	GC11M017592	5.88802146911621	https://www.genecards.org/cgi-bin/carddisp.pl?gene=KCNJ11
CCL4	C-C Motif Chemokine Ligand 4	Protein Coding	37	GC17P036103	5.88703441619873	https://www.genecards.org/cgi-bin/carddisp.pl?gene=CCL4
COX8A	Cytochrome C Oxidase Subunit 8A	Protein Coding	39	GC11P064049	5.88666820526123	https://www.genecards.org/cgi-bin/carddisp.pl?gene=COX8A
SPR	Sepiapterin Reductase	Protein Coding	49	GC02P072850	5.8797173500061	https://www.genecards.org/cgi-bin/carddisp.pl?gene=SPR
CCNA2	Cyclin A2	Protein Coding	44	GC04M121816	5.87904739379883	https://www.genecards.org/cgi-bin/carddisp.pl?gene=CCNA2
HPX	Hemopexin	Protein Coding	40	GC11M006578	5.87868928909302	https://www.genecards.org/cgi-bin/carddisp.pl?gene=HPX
ATG4D	Autophagy Related 4D Cysteine Peptidase	Protein Coding	36	GC19P010543	5.87636852264404	https://www.genecards.org/cgi-bin/carddisp.pl?gene=ATG4D
CHRNE	Cholinergic Receptor Nicotinic Epsilon Subunit	Protein Coding	43	GC17M004897	5.87451934814453	https://www.genecards.org/cgi-bin/carddisp.pl?gene=CHRNE
CTH	Cystathionine Gamma-Lyase	Protein Coding	48	GC01P070411	5.86234951019287	https://www.genecards.org/cgi-bin/carddisp.pl?gene=CTH
UBB	Ubiquitin B	Protein Coding	41	GC17P016380	5.8465690612793	https://www.genecards.org/cgi-bin/carddisp.pl?gene=UBB
FUS	FUS RNA Binding Protein	Protein Coding	43	GC16P031180	5.84630966186523	https://www.genecards.org/cgi-bin/carddisp.pl?gene=FUS
AOC1	Amine Oxidase Copper Containing 1	Protein Coding	38	GC07P150824	5.84306383132935	https://www.genecards.org/cgi-bin/carddisp.pl?gene=AOC1
TPM1	Tropomyosin 1	Protein Coding	46	GC15P120433	5.83573532104492	https://www.genecards.org/cgi-bin/carddisp.pl?gene=TPM1
AVP	Arginine Vasopressin	Protein Coding	44	GC20M003082	5.83247470855713	https://www.genecards.org/cgi-bin/carddisp.pl?gene=AVP
DRD1	Dopamine Receptor D1	Protein Coding	43	GC05M175440	5.82056140899658	https://www.genecards.org/cgi-bin/carddisp.pl?gene=DRD1
AKT2	AKT Serine/Threonine Kinase 2	Protein Coding	51	GC19M040230	5.8161506652832	https://www.genecards.org/cgi-bin/carddisp.pl?gene=AKT2
COX6A2	Cytochrome C Oxidase Subunit 6A2	Protein Coding	37	GC16M037237	5.81463289260864	https://www.genecards.org/cgi-bin/carddisp.pl?gene=COX6A2
SFTPD	Surfactant Protein D	Protein Coding	42	GC10M079937	5.81118392944336	https://www.genecards.org/cgi-bin/carddisp.pl?gene=SFTPD
UQCRB	Ubiquinol-Cytochrome C Reductase Binding Protein	Protein Coding	42	GC08M096225	5.81064128875732	https://www.genecards.org/cgi-bin/carddisp.pl?gene=UQCRB
BACH2	BTB Domain And CNC Homolog 2	Protein Coding	42	GC06M089926	5.80334806442261	https://www.genecards.org/cgi-bin/carddisp.pl?gene=BACH2
BOLA3	BolA Family Member 3	Protein Coding	37	GC02M074136	5.79688930511475	https://www.genecards.org/cgi-bin/carddisp.pl?gene=BOLA3
PNKD	PNKD Metallo-Beta-Lactamase Domain Containing	Protein Coding	42	GC02P218270	5.79604148864746	https://www.genecards.org/cgi-bin/carddisp.pl?gene=PNKD
ACAA2	Acetyl-CoA Acyltransferase 2	Protein Coding	42	GC18M049782	5.79190349578857	https://www.genecards.org/cgi-bin/carddisp.pl?gene=ACAA2
SURF1	SURF1 Cytochrome C Oxidase Assembly Factor	Protein Coding	41	GC09M133351	5.7898588180542	https://www.genecards.org/cgi-bin/carddisp.pl?gene=SURF1
APOA2	Apolipoprotein A2	Protein Coding	43	GC01M161222	5.78794193267822	https://www.genecards.org/cgi-bin/carddisp.pl?gene=APOA2
PDGFB	Platelet Derived Growth Factor Subunit B	Protein Coding	47	GC22M058085	5.78672027587891	https://www.genecards.org/cgi-bin/carddisp.pl?gene=PDGFB
SELENOT	Selenoprotein T	Protein Coding	27	GC03P150603	5.78538990020752	https://www.genecards.org/cgi-bin/carddisp.pl?gene=SELENOT
EIF2B4	Eukaryotic Translation Initiation Factor 2B Subunit Delta	Protein Coding	44	GC02M027364	5.78469610214233	https://www.genecards.org/cgi-bin/carddisp.pl?gene=EIF2B4
BECN1	Beclin 1	Protein Coding	44	GC17M042810	5.77486133575439	https://www.genecards.org/cgi-bin/carddisp.pl?gene=BECN1
DUOX1	Dual Oxidase 1	Protein Coding	41	GC15P045129	5.77360534667969	https://www.genecards.org/cgi-bin/carddisp.pl?gene=DUOX1
TOP2A	DNA Topoisomerase II Alpha	Protein Coding	49	GC17M040388	5.76451206207275	https://www.genecards.org/cgi-bin/carddisp.pl?gene=TOP2A
NDUFAF3	NADH:Ubiquinone Oxidoreductase Complex Assembly Factor 3	Protein Coding	40	GC03P049020	5.76299476623535	https://www.genecards.org/cgi-bin/carddisp.pl?gene=NDUFAF3
ROCK2	Rho Associated Coiled-Coil Containing Protein Kinase 2	Protein Coding	45	GC02M011309	5.76182174682617	https://www.genecards.org/cgi-bin/carddisp.pl?gene=ROCK2
FLAD1	Flavin Adenine Dinucleotide Synthetase 1	Protein Coding	38	GC01P154983	5.75861263275146	https://www.genecards.org/cgi-bin/carddisp.pl?gene=FLAD1
TNFRSF11B	TNF Receptor Superfamily Member 11b	Protein Coding	46	GC08M118923	5.7562575340271	https://www.genecards.org/cgi-bin/carddisp.pl?gene=TNFRSF11B
PEX13	Peroxisomal Biogenesis Factor 13	Protein Coding	40	GC02P061017	5.7543683052063	https://www.genecards.org/cgi-bin/carddisp.pl?gene=PEX13
NOS2P2	Nitric Oxide Synthase 2 Pseudogene 2	Pseudogene	9	GC17M025731	5.75186920166016	https://www.genecards.org/cgi-bin/carddisp.pl?gene=NOS2P2
TGIF1	TGFB Induced Factor Homeobox 1	Protein Coding	44	GC18P003411	5.74989032745361	https://www.genecards.org/cgi-bin/carddisp.pl?gene=TGIF1
HSD17B6	Hydroxysteroid 17-Beta Dehydrogenase 6	Protein Coding	40	GC12P056752	5.74560594558716	https://www.genecards.org/cgi-bin/carddisp.pl?gene=HSD17B6
ABCC2	ATP Binding Cassette Subfamily C Member 2	Protein Coding	46	GC10P099782	5.73904514312744	https://www.genecards.org/cgi-bin/carddisp.pl?gene=ABCC2
SMPD2	Sphingomyelin Phosphodiesterase 2	Protein Coding	40	GC06P109440	5.73831081390381	https://www.genecards.org/cgi-bin/carddisp.pl?gene=SMPD2
BMI1	BMI1 Proto-Oncogene, Polycomb Ring Finger	Protein Coding	41	GC10P022326	5.73505067825317	https://www.genecards.org/cgi-bin/carddisp.pl?gene=BMI1
LGALS3	Galectin 3	Protein Coding	43	GC14P055124	5.73470163345337	https://www.genecards.org/cgi-bin/carddisp.pl?gene=LGALS3
BNIP3	BCL2 Interacting Protein 3	Protein Coding	40	GC10M131966	5.72767877578735	https://www.genecards.org/cgi-bin/carddisp.pl?gene=BNIP3
MYO9A	Myosin IXA	Protein Coding	38	GC15M071822	5.72595691680908	https://www.genecards.org/cgi-bin/carddisp.pl?gene=MYO9A
MYCN	MYCN Proto-Oncogene, BHLH Transcription Factor	Protein Coding	45	GC02P015949	5.72586584091187	https://www.genecards.org/cgi-bin/carddisp.pl?gene=MYCN
STK11	Serine/Threonine Kinase 11	Protein Coding	47	GC19P001177	5.7170729637146	https://www.genecards.org/cgi-bin/carddisp.pl?gene=STK11
ACACB	Acetyl-CoA Carboxylase Beta	Protein Coding	45	GC12P109116	5.71592950820923	https://www.genecards.org/cgi-bin/carddisp.pl?gene=ACACB
EIF4EBP1	Eukaryotic Translation Initiation Factor 4E Binding Protein 1	Protein Coding	44	GC08P038469	5.71554136276245	https://www.genecards.org/cgi-bin/carddisp.pl?gene=EIF4EBP1
CAPN2	Calpain 2	Protein Coding	45	GC01P223701	5.71549797058105	https://www.genecards.org/cgi-bin/carddisp.pl?gene=CAPN2
FASN	Fatty Acid Synthase	Protein Coding	47	GC17M082078	5.71369457244873	https://www.genecards.org/cgi-bin/carddisp.pl?gene=FASN
PYCR1	Pyrroline-5-Carboxylate Reductase 1	Protein Coding	44	GC17M081932	5.71354103088379	https://www.genecards.org/cgi-bin/carddisp.pl?gene=PYCR1
HNF4A	Hepatocyte Nuclear Factor 4 Alpha	Protein Coding	48	GC20P044355	5.71347332000732	https://www.genecards.org/cgi-bin/carddisp.pl?gene=HNF4A
ANKRD2	Ankyrin Repeat Domain 2	Protein Coding	36	GC10P097572	5.71309089660645	https://www.genecards.org/cgi-bin/carddisp.pl?gene=ANKRD2
NDUFA13	NADH:Ubiquinone Oxidoreductase Subunit A13	Protein Coding	43	GC19P019515	5.71291208267212	https://www.genecards.org/cgi-bin/carddisp.pl?gene=NDUFA13
FCER2	Fc Epsilon Receptor II	Protein Coding	42	GC19M007689	5.71257781982422	https://www.genecards.org/cgi-bin/carddisp.pl?gene=FCER2
KCNN4	Potassium Calcium-Activated Channel Subfamily N Member 4	Protein Coding	47	GC19M065881	5.70123291015625	https://www.genecards.org/cgi-bin/carddisp.pl?gene=KCNN4
PHYH	Phytanoyl-CoA 2-Hydroxylase	Protein Coding	44	GC10M013277	5.70114421844482	https://www.genecards.org/cgi-bin/carddisp.pl?gene=PHYH
ERCC2	ERCC Excision Repair 2, TFIIH Core Complex Helicase Subunit	Protein Coding	46	GC19M045349	5.69829988479614	https://www.genecards.org/cgi-bin/carddisp.pl?gene=ERCC2
MRTFA	Myocardin Related Transcription Factor A	Protein Coding	33	GC22M058080	5.69812107086182	https://www.genecards.org/cgi-bin/carddisp.pl?gene=MRTFA
CYP21A2	Cytochrome P450 Family 21 Subfamily A Member 2	Protein Coding	44	GC06P083719	5.69627380371094	https://www.genecards.org/cgi-bin/carddisp.pl?gene=CYP21A2
BTK	Bruton Tyrosine Kinase	Protein Coding	50	GC0XM101349	5.69554710388184	https://www.genecards.org/cgi-bin/carddisp.pl?gene=BTK
KITLG	KIT Ligand	Protein Coding	43	GC12M088492	5.69240474700928	https://www.genecards.org/cgi-bin/carddisp.pl?gene=KITLG
FOSB	FosB Proto-Oncogene, AP-1 Transcription Factor Subunit	Protein Coding	40	GC19P045467	5.68513679504395	https://www.genecards.org/cgi-bin/carddisp.pl?gene=FOSB
POU2F1	POU Class 2 Homeobox 1	Protein Coding	42	GC01P167190	5.67699241638184	https://www.genecards.org/cgi-bin/carddisp.pl?gene=POU2F1
UBE3A	Ubiquitin Protein Ligase E3A	Protein Coding	45	GC15M025333	5.67673635482788	https://www.genecards.org/cgi-bin/carddisp.pl?gene=UBE3A
CXCL12	C-X-C Motif Chemokine Ligand 12	Protein Coding	42	GC10M044370	5.67642021179199	https://www.genecards.org/cgi-bin/carddisp.pl?gene=CXCL12
ME1	Malic Enzyme 1	Protein Coding	40	GC06M083210	5.6756534576416	https://www.genecards.org/cgi-bin/carddisp.pl?gene=ME1
PTPA	Protein Phosphatase 2 Phosphatase Activator	Protein Coding	33	GC09P129111	5.66537761688232	https://www.genecards.org/cgi-bin/carddisp.pl?gene=PTPA
YY1	YY1 Transcription Factor	Protein Coding	46	GC14P100238	5.65841817855835	https://www.genecards.org/cgi-bin/carddisp.pl?gene=YY1
MT1A	Metallothionein 1A	Protein Coding	36	GC16P056638	5.65508270263672	https://www.genecards.org/cgi-bin/carddisp.pl?gene=MT1A
NDUFA4	NDUFA4 Mitochondrial Complex Associated	Protein Coding	42	GC07M010938	5.65472984313965	https://www.genecards.org/cgi-bin/carddisp.pl?gene=NDUFA4
RAD50	RAD50 Double Strand Break Repair Protein	Protein Coding	48	GC05P132556	5.64731025695801	https://www.genecards.org/cgi-bin/carddisp.pl?gene=RAD50
CYP4F8	Cytochrome P450 Family 4 Subfamily F Member 8	Protein Coding	34	GC19P015796	5.64242219924927	https://www.genecards.org/cgi-bin/carddisp.pl?gene=CYP4F8
MME	Membrane Metalloendopeptidase	Protein Coding	48	GC03P155024	5.64217519760132	https://www.genecards.org/cgi-bin/carddisp.pl?gene=MME
PNPLA2	Patatin Like Phospholipase Domain Containing 2	Protein Coding	43	GC11P001789	5.63405179977417	https://www.genecards.org/cgi-bin/carddisp.pl?gene=PNPLA2
IGFBP1	Insulin Like Growth Factor Binding Protein 1	Protein Coding	41	GC07P047770	5.62786054611206	https://www.genecards.org/cgi-bin/carddisp.pl?gene=IGFBP1
STAR	Steroidogenic Acute Regulatory Protein	Protein Coding	44	GC08M038145	5.62616062164307	https://www.genecards.org/cgi-bin/carddisp.pl?gene=STAR
PPBP	Pro-Platelet Basic Protein	Protein Coding	41	GC04M073986	5.62400722503662	https://www.genecards.org/cgi-bin/carddisp.pl?gene=PPBP
TSC2	TSC Complex Subunit 2	Protein Coding	48	GC16P011696	5.6232123374939	https://www.genecards.org/cgi-bin/carddisp.pl?gene=TSC2
TUBA1B	Tubulin Alpha 1b	Protein Coding	41	GC12M049127	5.62238454818726	https://www.genecards.org/cgi-bin/carddisp.pl?gene=TUBA1B
NDUFA11	NADH:Ubiquinone Oxidoreductase Subunit A11	Protein Coding	37	GC19M005891	5.61820363998413	https://www.genecards.org/cgi-bin/carddisp.pl?gene=NDUFA11
PAGE4	PAGE Family Member 4	Protein Coding	32	GC0XP049829	5.6178412437439	https://www.genecards.org/cgi-bin/carddisp.pl?gene=PAGE4
HNMT	Histamine N-Methyltransferase	Protein Coding	43	GC02P137964	5.61645174026489	https://www.genecards.org/cgi-bin/carddisp.pl?gene=HNMT
SLC3A2	Solute Carrier Family 3 Member 2	Protein Coding	40	GC11P062856	5.60470771789551	https://www.genecards.org/cgi-bin/carddisp.pl?gene=SLC3A2
PTAFR	Platelet Activating Factor Receptor	Protein Coding	41	GC01M028147	5.59221124649048	https://www.genecards.org/cgi-bin/carddisp.pl?gene=PTAFR
PYROXD1	Pyridine Nucleotide-Disulphide Oxidoreductase Domain 1	Protein Coding	36	GC12P021437	5.591881275177	https://www.genecards.org/cgi-bin/carddisp.pl?gene=PYROXD1
HRH1	Histamine Receptor H1	Protein Coding	44	GC03P012473	5.58634853363037	https://www.genecards.org/cgi-bin/carddisp.pl?gene=HRH1
MMP8	Matrix Metallopeptidase 8	Protein Coding	46	GC11M102617	5.58598232269287	https://www.genecards.org/cgi-bin/carddisp.pl?gene=MMP8
SLC25A27	Solute Carrier Family 25 Member 27	Protein Coding	37	GC06P046652	5.58454656600952	https://www.genecards.org/cgi-bin/carddisp.pl?gene=SLC25A27
RPS3	Ribosomal Protein S3	Protein Coding	42	GC11P077882	5.58377265930176	https://www.genecards.org/cgi-bin/carddisp.pl?gene=RPS3
UQCRC2	Ubiquinol-Cytochrome C Reductase Core Protein 2	Protein Coding	45	GC16P022240	5.58210563659668	https://www.genecards.org/cgi-bin/carddisp.pl?gene=UQCRC2
CXCR2	C-X-C Motif Chemokine Receptor 2	Protein Coding	48	GC02P218125	5.58074235916138	https://www.genecards.org/cgi-bin/carddisp.pl?gene=CXCR2
PIN1	Peptidylprolyl Cis/Trans Isomerase, NIMA-Interacting 1	Protein Coding	45	GC19P009835	5.57829284667969	https://www.genecards.org/cgi-bin/carddisp.pl?gene=PIN1
PPP3CA	Protein Phosphatase 3 Catalytic Subunit Alpha	Protein Coding	50	GC04M101024	5.57759237289429	https://www.genecards.org/cgi-bin/carddisp.pl?gene=PPP3CA
CSK	C-Terminal Src Kinase	Protein Coding	45	GC15P074782	5.57733631134033	https://www.genecards.org/cgi-bin/carddisp.pl?gene=CSK
ATOX1	Antioxidant 1 Copper Chaperone	Protein Coding	38	GC05M151743	5.57669162750244	https://www.genecards.org/cgi-bin/carddisp.pl?gene=ATOX1
HSPA6	Heat Shock Protein Family A (Hsp70) Member 6	Protein Coding	43	GC01P161524	5.57324552536011	https://www.genecards.org/cgi-bin/carddisp.pl?gene=HSPA6
TKT	Transketolase	Protein Coding	45	GC03M053224	5.57129669189453	https://www.genecards.org/cgi-bin/carddisp.pl?gene=TKT
IL1RAPL2	Interleukin 1 Receptor Accessory Protein Like 2	Protein Coding	38	GC0XP104566	5.56933259963989	https://www.genecards.org/cgi-bin/carddisp.pl?gene=IL1RAPL2
CHEK2	Checkpoint Kinase 2	Protein Coding	50	GC22M028687	5.5687255859375	https://www.genecards.org/cgi-bin/carddisp.pl?gene=CHEK2
PKM	Pyruvate Kinase M1/2	Protein Coding	44	GC15M072199	5.56443643569946	https://www.genecards.org/cgi-bin/carddisp.pl?gene=PKM
PNKP	Polynucleotide Kinase 3'-Phosphatase	Protein Coding	44	GC19M066110	5.55189800262451	https://www.genecards.org/cgi-bin/carddisp.pl?gene=PNKP
PIK3C2A	Phosphatidylinositol-4-Phosphate 3-Kinase Catalytic Subunit Type 2 Alpha	Protein Coding	45	GC11M017580	5.55180978775024	https://www.genecards.org/cgi-bin/carddisp.pl?gene=PIK3C2A
COX10	Cytochrome C Oxidase Assembly Factor Heme A:Farnesyltransferase COX10	Protein Coding	42	GC17P014069	5.54829549789429	https://www.genecards.org/cgi-bin/carddisp.pl?gene=COX10
KHSRP	KH-Type Splicing Regulatory Protein	Protein Coding	40	GC19M006413	5.54816579818726	https://www.genecards.org/cgi-bin/carddisp.pl?gene=KHSRP
MAPK7	Mitogen-Activated Protein Kinase 7	Protein Coding	46	GC17P054701	5.54442501068115	https://www.genecards.org/cgi-bin/carddisp.pl?gene=MAPK7
SPATS2L	Spermatogenesis Associated Serine Rich 2 Like	Protein Coding	34	GC02P200305	5.54410552978516	https://www.genecards.org/cgi-bin/carddisp.pl?gene=SPATS2L
MET	MET Proto-Oncogene, Receptor Tyrosine Kinase	Protein Coding	51	GC07P116672	5.54377508163452	https://www.genecards.org/cgi-bin/carddisp.pl?gene=MET
ATP2A3	ATPase Sarcoplasmic/Endoplasmic Reticulum Ca2+ Transporting 3	Protein Coding	44	GC17M003923	5.54337882995605	https://www.genecards.org/cgi-bin/carddisp.pl?gene=ATP2A3
MYH6	Myosin Heavy Chain 6	Protein Coding	45	GC14M023381	5.54287433624268	https://www.genecards.org/cgi-bin/carddisp.pl?gene=MYH6
HCRT	Hypocretin Neuropeptide Precursor	Protein Coding	39	GC17M042236	5.54210329055786	https://www.genecards.org/cgi-bin/carddisp.pl?gene=HCRT
BID	BH3 Interacting Domain Death Agonist	Protein Coding	42	GC22M017734	5.53940486907959	https://www.genecards.org/cgi-bin/carddisp.pl?gene=BID
NME1	NME/NM23 Nucleoside Diphosphate Kinase 1	Protein Coding	44	GC17P056083	5.53737211227417	https://www.genecards.org/cgi-bin/carddisp.pl?gene=NME1
ERCC5	ERCC Excision Repair 5, Endonuclease	Protein Coding	44	GC13P102845	5.52897071838379	https://www.genecards.org/cgi-bin/carddisp.pl?gene=ERCC5
MDH1	Malate Dehydrogenase 1	Protein Coding	44	GC02P063557	5.52723741531372	https://www.genecards.org/cgi-bin/carddisp.pl?gene=MDH1
DPP4	Dipeptidyl Peptidase 4	Protein Coding	48	GC02M161992	5.52609395980835	https://www.genecards.org/cgi-bin/carddisp.pl?gene=DPP4
ARRB1	Arrestin Beta 1	Protein Coding	42	GC11M090410	5.52102565765381	https://www.genecards.org/cgi-bin/carddisp.pl?gene=ARRB1
NR1H4	Nuclear Receptor Subfamily 1 Group H Member 4	Protein Coding	46	GC12P100473	5.51799917221069	https://www.genecards.org/cgi-bin/carddisp.pl?gene=NR1H4
ENO1	Enolase 1	Protein Coding	45	GC01M008861	5.51664352416992	https://www.genecards.org/cgi-bin/carddisp.pl?gene=ENO1
BGLAP	Bone Gamma-Carboxyglutamate Protein	Protein Coding	38	GC01P156242	5.51644420623779	https://www.genecards.org/cgi-bin/carddisp.pl?gene=BGLAP
KRT18	Keratin 18	Protein Coding	46	GC12P052948	5.5146427154541	https://www.genecards.org/cgi-bin/carddisp.pl?gene=KRT18
GNB3	G Protein Subunit Beta 3	Protein Coding	45	GC12P006839	5.51136541366577	https://www.genecards.org/cgi-bin/carddisp.pl?gene=GNB3
HSF2	Heat Shock Transcription Factor 2	Protein Coding	42	GC06P122399	5.50674152374268	https://www.genecards.org/cgi-bin/carddisp.pl?gene=HSF2
OLA1	Obg Like ATPase 1	Protein Coding	41	GC02M174072	5.50445508956909	https://www.genecards.org/cgi-bin/carddisp.pl?gene=OLA1
YTHDF2	YTH N6-Methyladenosine RNA Binding Protein 2	Protein Coding	37	GC01P028800	5.50392198562622	https://www.genecards.org/cgi-bin/carddisp.pl?gene=YTHDF2
MAF	MAF BZIP Transcription Factor	Protein Coding	44	GC16M079204	5.50288963317871	https://www.genecards.org/cgi-bin/carddisp.pl?gene=MAF
GSTK1	Glutathione S-Transferase Kappa 1	Protein Coding	38	GC07P148369	5.50185394287109	https://www.genecards.org/cgi-bin/carddisp.pl?gene=GSTK1
PSMC6	Proteasome 26S Subunit, ATPase 6	Protein Coding	39	GC14P052707	5.501220703125	https://www.genecards.org/cgi-bin/carddisp.pl?gene=PSMC6
NFAT5	Nuclear Factor Of Activated T Cells 5	Protein Coding	41	GC16P069565	5.49968242645264	https://www.genecards.org/cgi-bin/carddisp.pl?gene=NFAT5
ATP5PF	ATP Synthase Peripheral Stalk Subunit F6	Protein Coding	31	GC21M025893	5.49801158905029	https://www.genecards.org/cgi-bin/carddisp.pl?gene=ATP5PF
JAK1	Janus Kinase 1	Protein Coding	51	GC01M064833	5.49555635452271	https://www.genecards.org/cgi-bin/carddisp.pl?gene=JAK1
ATP1A2	ATPase Na+/K+ Transporting Subunit Alpha 2	Protein Coding	46	GC01P160115	5.48824214935303	https://www.genecards.org/cgi-bin/carddisp.pl?gene=ATP1A2
GZMB	Granzyme B	Protein Coding	45	GC14M024630	5.48578643798828	https://www.genecards.org/cgi-bin/carddisp.pl?gene=GZMB
CXCR3	C-X-C Motif Chemokine Receptor 3	Protein Coding	42	GC0XM071615	5.48285865783691	https://www.genecards.org/cgi-bin/carddisp.pl?gene=CXCR3
MC1R	Melanocortin 1 Receptor	Protein Coding	45	GC16P089912	5.48025608062744	https://www.genecards.org/cgi-bin/carddisp.pl?gene=MC1R
HSD11B1	Hydroxysteroid 11-Beta Dehydrogenase 1	Protein Coding	49	GC01P209686	5.47208261489868	https://www.genecards.org/cgi-bin/carddisp.pl?gene=HSD11B1
IDH2	Isocitrate Dehydrogenase (NADP(+)) 2	Protein Coding	50	GC15M090083	5.46921586990356	https://www.genecards.org/cgi-bin/carddisp.pl?gene=IDH2
CCS	Copper Chaperone For Superoxide Dismutase	Protein Coding	41	GC11P066593	5.46691846847534	https://www.genecards.org/cgi-bin/carddisp.pl?gene=CCS
TRPM3	Transient Receptor Potential Cation Channel Subfamily M Member 3	Protein Coding	41	GC09M070529	5.46628427505493	https://www.genecards.org/cgi-bin/carddisp.pl?gene=TRPM3
PTX3	Pentraxin 3	Protein Coding	41	GC03P157436	5.46542596817017	https://www.genecards.org/cgi-bin/carddisp.pl?gene=PTX3
UQCC2	Ubiquinol-Cytochrome C Reductase Complex Assembly Factor 2	Protein Coding	34	GC06M033694	5.46534872055054	https://www.genecards.org/cgi-bin/carddisp.pl?gene=UQCC2
GCHFR	GTP Cyclohydrolase I Feedback Regulator	Protein Coding	38	GC15P042709	5.4621958732605	https://www.genecards.org/cgi-bin/carddisp.pl?gene=GCHFR
SOCS3	Suppressor Of Cytokine Signaling 3	Protein Coding	41	GC17M078356	5.46094274520874	https://www.genecards.org/cgi-bin/carddisp.pl?gene=SOCS3
SLC25A3	Solute Carrier Family 25 Member 3	Protein Coding	43	GC12P098593	5.46060848236084	https://www.genecards.org/cgi-bin/carddisp.pl?gene=SLC25A3
CD14	CD14 Molecule	Protein Coding	44	GC05M140631	5.45182323455811	https://www.genecards.org/cgi-bin/carddisp.pl?gene=CD14
CANX	Calnexin	Protein Coding	42	GC05P179678	5.44903802871704	https://www.genecards.org/cgi-bin/carddisp.pl?gene=CANX
ABHD12	Abhydrolase Domain Containing 12, Lysophospholipase	Protein Coding	41	GC20M025294	5.44523286819458	https://www.genecards.org/cgi-bin/carddisp.pl?gene=ABHD12
SERPINB5	Serpin Family B Member 5	Protein Coding	41	GC18P063476	5.44336700439453	https://www.genecards.org/cgi-bin/carddisp.pl?gene=SERPINB5
SCGB1A1	Secretoglobin Family 1A Member 1	Protein Coding	39	GC11P062405	5.44031238555908	https://www.genecards.org/cgi-bin/carddisp.pl?gene=SCGB1A1
EZH2	Enhancer Of Zeste 2 Polycomb Repressive Complex 2 Subunit	Protein Coding	52	GC07M148807	5.43611717224121	https://www.genecards.org/cgi-bin/carddisp.pl?gene=EZH2
LONP2	Lon Peptidase 2, Peroxisomal	Protein Coding	38	GC16P048244	5.43542385101318	https://www.genecards.org/cgi-bin/carddisp.pl?gene=LONP2
DUSP6	Dual Specificity Phosphatase 6	Protein Coding	47	GC12M089347	5.43359327316284	https://www.genecards.org/cgi-bin/carddisp.pl?gene=DUSP6
FOXM1	Forkhead Box M1	Protein Coding	42	GC12M002857	5.43089580535889	https://www.genecards.org/cgi-bin/carddisp.pl?gene=FOXM1
SMOX	Spermine Oxidase	Protein Coding	38	GC20P004120	5.425621509552	https://www.genecards.org/cgi-bin/carddisp.pl?gene=SMOX
LANCL1	LanC Like 1	Protein Coding	36	GC02M210431	5.42367935180664	https://www.genecards.org/cgi-bin/carddisp.pl?gene=LANCL1
ABCD3	ATP Binding Cassette Subfamily D Member 3	Protein Coding	43	GC01P094385	5.41948699951172	https://www.genecards.org/cgi-bin/carddisp.pl?gene=ABCD3
PJVK	Pejvakin	Protein Coding	27	GC02P178450	5.41757106781006	https://www.genecards.org/cgi-bin/carddisp.pl?gene=PJVK
BMP4	Bone Morphogenetic Protein 4	Protein Coding	46	GC14M053949	5.41419124603271	https://www.genecards.org/cgi-bin/carddisp.pl?gene=BMP4
MTARC1	Mitochondrial Amidoxime Reducing Component 1	Protein Coding	26	GC01P220788	5.40930318832397	https://www.genecards.org/cgi-bin/carddisp.pl?gene=MTARC1
AGTR2	Angiotensin II Receptor Type 2	Protein Coding	42	GC0XP116170	5.4072151184082	https://www.genecards.org/cgi-bin/carddisp.pl?gene=AGTR2
TNFRSF10B	TNF Receptor Superfamily Member 10b	Protein Coding	48	GC08M023020	5.4047794342041	https://www.genecards.org/cgi-bin/carddisp.pl?gene=TNFRSF10B
ALPL	Alkaline Phosphatase, Biomineralization Associated	Protein Coding	49	GC01P021508	5.40413379669189	https://www.genecards.org/cgi-bin/carddisp.pl?gene=ALPL
ITGB3	Integrin Subunit Beta 3	Protein Coding	49	GC17P055923	5.38991689682007	https://www.genecards.org/cgi-bin/carddisp.pl?gene=ITGB3
F2RL1	F2R Like Trypsin Receptor 1	Protein Coding	44	GC05P076818	5.38909006118774	https://www.genecards.org/cgi-bin/carddisp.pl?gene=F2RL1
SQOR	Sulfide Quinone Oxidoreductase	Protein Coding	29	GC15P045632	5.38648986816406	https://www.genecards.org/cgi-bin/carddisp.pl?gene=SQOR
CAMP	Cathelicidin Antimicrobial Peptide	Protein Coding	39	GC03P048954	5.38313817977905	https://www.genecards.org/cgi-bin/carddisp.pl?gene=CAMP
BLVRA	Biliverdin Reductase A	Protein Coding	42	GC07P043758	5.38199043273926	https://www.genecards.org/cgi-bin/carddisp.pl?gene=BLVRA
DDRGK1	DDRGK Domain Containing 1	Protein Coding	37	GC20M003344	5.37657022476196	https://www.genecards.org/cgi-bin/carddisp.pl?gene=DDRGK1
HDAC3	Histone Deacetylase 3	Protein Coding	47	GC05M141583	5.37599754333496	https://www.genecards.org/cgi-bin/carddisp.pl?gene=HDAC3
MIR146A	MicroRNA 146a	RNA Gene	22	GC05P160485	5.37556505203247	https://www.genecards.org/cgi-bin/carddisp.pl?gene=MIR146A
CXCL16	C-X-C Motif Chemokine Ligand 16	Protein Coding	38	GC17M004733	5.37409353256226	https://www.genecards.org/cgi-bin/carddisp.pl?gene=CXCL16
MT3	Metallothionein 3	Protein Coding	38	GC16P056589	5.37282943725586	https://www.genecards.org/cgi-bin/carddisp.pl?gene=MT3
LEPQTL1	Leptin, Serum Levels Of	Genetic Locus	3	GC02U903086	5.37276554107666	https://www.genecards.org/cgi-bin/carddisp.pl?gene=LEPQTL1
CAMK1	Calcium/Calmodulin Dependent Protein Kinase I	Protein Coding	42	GC03M009774	5.37272214889526	https://www.genecards.org/cgi-bin/carddisp.pl?gene=CAMK1
DDX1	DEAD-Box Helicase 1	Protein Coding	42	GC02P015591	5.37072610855103	https://www.genecards.org/cgi-bin/carddisp.pl?gene=DDX1
DNAJB1	DnaJ Heat Shock Protein Family (Hsp40) Member B1	Protein Coding	41	GC19M014514	5.36937046051025	https://www.genecards.org/cgi-bin/carddisp.pl?gene=DNAJB1
COQ2	Coenzyme Q2, Polyprenyltransferase	Protein Coding	40	GC04M083261	5.36775875091553	https://www.genecards.org/cgi-bin/carddisp.pl?gene=COQ2
DCD	Dermcidin	Protein Coding	37	GC12M054644	5.36297798156738	https://www.genecards.org/cgi-bin/carddisp.pl?gene=DCD
TRIM21	Tripartite Motif Containing 21	Protein Coding	41	GC11M004384	5.36161231994629	https://www.genecards.org/cgi-bin/carddisp.pl?gene=TRIM21
PAK1	P21 (RAC1) Activated Kinase 1	Protein Coding	46	GC11M090480	5.35678768157959	https://www.genecards.org/cgi-bin/carddisp.pl?gene=PAK1
GPD1	Glycerol-3-Phosphate Dehydrogenase 1	Protein Coding	42	GC12P050119	5.35538625717163	https://www.genecards.org/cgi-bin/carddisp.pl?gene=GPD1
IGF2BP2	Insulin Like Growth Factor 2 MRNA Binding Protein 2	Protein Coding	43	GC03M185643	5.35481071472168	https://www.genecards.org/cgi-bin/carddisp.pl?gene=IGF2BP2
NR1I2	Nuclear Receptor Subfamily 1 Group I Member 2	Protein Coding	44	GC03P119780	5.35441398620605	https://www.genecards.org/cgi-bin/carddisp.pl?gene=NR1I2
YARS1	Tyrosyl-TRNA Synthetase 1	Protein Coding	36	GC01M032776	5.344313621521	https://www.genecards.org/cgi-bin/carddisp.pl?gene=YARS1
ACTA2	Actin Alpha 2, Smooth Muscle	Protein Coding	45	GC10M088935	5.34383583068848	https://www.genecards.org/cgi-bin/carddisp.pl?gene=ACTA2
LOXL2	Lysyl Oxidase Like 2	Protein Coding	45	GC08M023296	5.34227466583252	https://www.genecards.org/cgi-bin/carddisp.pl?gene=LOXL2
TAT	Tyrosine Aminotransferase	Protein Coding	44	GC16M071565	5.33863687515259	https://www.genecards.org/cgi-bin/carddisp.pl?gene=TAT
LRRC56	Leucine Rich Repeat Containing 56	Protein Coding	34	GC11P000518	5.33578872680664	https://www.genecards.org/cgi-bin/carddisp.pl?gene=LRRC56
CASK	Calcium/Calmodulin Dependent Serine Protein Kinase	Protein Coding	46	GC0XM041514	5.33557987213135	https://www.genecards.org/cgi-bin/carddisp.pl?gene=CASK
TALDO1	Transaldolase 1	Protein Coding	45	GC11P001784	5.3349552154541	https://www.genecards.org/cgi-bin/carddisp.pl?gene=TALDO1
ITGA4	Integrin Subunit Alpha 4	Protein Coding	46	GC02P181456	5.33132743835449	https://www.genecards.org/cgi-bin/carddisp.pl?gene=ITGA4
TOP1	DNA Topoisomerase I	Protein Coding	47	GC20P041028	5.32825946807861	https://www.genecards.org/cgi-bin/carddisp.pl?gene=TOP1
PDLIM1	PDZ And LIM Domain 1	Protein Coding	40	GC10M095237	5.32380867004395	https://www.genecards.org/cgi-bin/carddisp.pl?gene=PDLIM1
CHI3L1	Chitinase 3 Like 1	Protein Coding	44	GC01M203148	5.3189754486084	https://www.genecards.org/cgi-bin/carddisp.pl?gene=CHI3L1
IFNA1	Interferon Alpha 1	Protein Coding	38	GC09P021593	5.31589508056641	https://www.genecards.org/cgi-bin/carddisp.pl?gene=IFNA1
ST3GAL4	ST3 Beta-Galactoside Alpha-2,3-Sialyltransferase 4	Protein Coding	40	GC11P126355	5.31087303161621	https://www.genecards.org/cgi-bin/carddisp.pl?gene=ST3GAL4
CYP7A1	Cytochrome P450 Family 7 Subfamily A Member 1	Protein Coding	42	GC08M058476	5.30858421325684	https://www.genecards.org/cgi-bin/carddisp.pl?gene=CYP7A1
TIGAR	TP53 Induced Glycolysis Regulatory Phosphatase	Protein Coding	36	GC12P021012	5.30614471435547	https://www.genecards.org/cgi-bin/carddisp.pl?gene=TIGAR
HSPB2	Heat Shock Protein Family B (Small) Member 2	Protein Coding	38	GC11P111917	5.30293273925781	https://www.genecards.org/cgi-bin/carddisp.pl?gene=HSPB2
CASP6	Caspase 6	Protein Coding	46	GC04M109688	5.3012113571167	https://www.genecards.org/cgi-bin/carddisp.pl?gene=CASP6
HIPK1	Homeodomain Interacting Protein Kinase 1	Protein Coding	39	GC01P113929	5.29882526397705	https://www.genecards.org/cgi-bin/carddisp.pl?gene=HIPK1
CCL20	C-C Motif Chemokine Ligand 20	Protein Coding	41	GC02P227842	5.29770517349243	https://www.genecards.org/cgi-bin/carddisp.pl?gene=CCL20
MEF2A	Myocyte Enhancer Factor 2A	Protein Coding	45	GC15P099565	5.29620981216431	https://www.genecards.org/cgi-bin/carddisp.pl?gene=MEF2A
RNF112	Ring Finger Protein 112	Protein Coding	34	GC17P054708	5.29586124420166	https://www.genecards.org/cgi-bin/carddisp.pl?gene=RNF112
PLK3	Polo Like Kinase 3	Protein Coding	41	GC01P045329	5.28977298736572	https://www.genecards.org/cgi-bin/carddisp.pl?gene=PLK3
NGFR	Nerve Growth Factor Receptor	Protein Coding	44	GC17P049495	5.2891263961792	https://www.genecards.org/cgi-bin/carddisp.pl?gene=NGFR
CYP27B1	Cytochrome P450 Family 27 Subfamily B Member 1	Protein Coding	46	GC12M057757	5.28702068328857	https://www.genecards.org/cgi-bin/carddisp.pl?gene=CYP27B1
COL4A1	Collagen Type IV Alpha 1 Chain	Protein Coding	46	GC13M110148	5.2854061126709	https://www.genecards.org/cgi-bin/carddisp.pl?gene=COL4A1
YTHDF1	YTH N6-Methyladenosine RNA Binding Protein 1	Protein Coding	36	GC20M063195	5.28288888931274	https://www.genecards.org/cgi-bin/carddisp.pl?gene=YTHDF1
CHRNA4	Cholinergic Receptor Nicotinic Alpha 4 Subunit	Protein Coding	46	GC20M063343	5.28136157989502	https://www.genecards.org/cgi-bin/carddisp.pl?gene=CHRNA4
ERBB2	Erb-B2 Receptor Tyrosine Kinase 2	Protein Coding	52	GC17P039687	5.27971649169922	https://www.genecards.org/cgi-bin/carddisp.pl?gene=ERBB2
NR4A2	Nuclear Receptor Subfamily 4 Group A Member 2	Protein Coding	45	GC02M156324	5.27796459197998	https://www.genecards.org/cgi-bin/carddisp.pl?gene=NR4A2
DBT	Dihydrolipoamide Branched Chain Transacylase E2	Protein Coding	41	GC01M100186	5.27663230895996	https://www.genecards.org/cgi-bin/carddisp.pl?gene=DBT
NPPC	Natriuretic Peptide C	Protein Coding	41	GC02M231921	5.27303791046143	https://www.genecards.org/cgi-bin/carddisp.pl?gene=NPPC
CYB5B	Cytochrome B5 Type B	Protein Coding	40	GC16P069474	5.26684713363647	https://www.genecards.org/cgi-bin/carddisp.pl?gene=CYB5B
XRCC3	X-Ray Repair Cross Complementing 3	Protein Coding	41	GC14M103697	5.25839376449585	https://www.genecards.org/cgi-bin/carddisp.pl?gene=XRCC3
SERPINA6	Serpin Family A Member 6	Protein Coding	44	GC14M101180	5.25463342666626	https://www.genecards.org/cgi-bin/carddisp.pl?gene=SERPINA6
SLC4A11	Solute Carrier Family 4 Member 11	Protein Coding	40	GC20M003340	5.24898338317871	https://www.genecards.org/cgi-bin/carddisp.pl?gene=SLC4A11
SETX	Senataxin	Protein Coding	39	GC09M132261	5.24807739257813	https://www.genecards.org/cgi-bin/carddisp.pl?gene=SETX
NDUFB11	NADH:Ubiquinone Oxidoreductase Subunit B11	Protein Coding	38	GC0XM047142	5.24543142318726	https://www.genecards.org/cgi-bin/carddisp.pl?gene=NDUFB11
NAGLU	N-Acetyl-Alpha-Glucosaminidase	Protein Coding	41	GC17P055669	5.24149322509766	https://www.genecards.org/cgi-bin/carddisp.pl?gene=NAGLU
CDK6	Cyclin Dependent Kinase 6	Protein Coding	50	GC07M092604	5.24093723297119	https://www.genecards.org/cgi-bin/carddisp.pl?gene=CDK6
ECPAS	Ecm29 Proteasome Adaptor And Scaffold	Protein Coding	27	GC09M111361	5.23387336730957	https://www.genecards.org/cgi-bin/carddisp.pl?gene=ECPAS
TUBB	Tubulin Beta Class I	Protein Coding	48	GC06P083675	5.23246622085571	https://www.genecards.org/cgi-bin/carddisp.pl?gene=TUBB
CANT1	Calcium Activated Nucleotidase 1	Protein Coding	43	GC17M078992	5.23208141326904	https://www.genecards.org/cgi-bin/carddisp.pl?gene=CANT1
FDFT1	Farnesyl-Diphosphate Farnesyltransferase 1	Protein Coding	43	GC08P011795	5.23029661178589	https://www.genecards.org/cgi-bin/carddisp.pl?gene=FDFT1
VAMP1	Vesicle Associated Membrane Protein 1	Protein Coding	42	GC12M006462	5.22470664978027	https://www.genecards.org/cgi-bin/carddisp.pl?gene=VAMP1
AKR1C2	Aldo-Keto Reductase Family 1 Member C2	Protein Coding	44	GC10M004987	5.22446537017822	https://www.genecards.org/cgi-bin/carddisp.pl?gene=AKR1C2
UBQLN1	Ubiquilin 1	Protein Coding	40	GC09M083659	5.22397708892822	https://www.genecards.org/cgi-bin/carddisp.pl?gene=UBQLN1
UGT1A10	UDP Glucuronosyltransferase Family 1 Member A10	Protein Coding	41	GC02P233636	5.21806287765503	https://www.genecards.org/cgi-bin/carddisp.pl?gene=UGT1A10
CCNO	Cyclin O	Protein Coding	41	GC05M055231	5.21590518951416	https://www.genecards.org/cgi-bin/carddisp.pl?gene=CCNO
YWHAZ	Tyrosine 3-Monooxygenase/Tryptophan 5-Monooxygenase Activation Protein Zeta	Protein Coding	45	GC08M100917	5.21501159667969	https://www.genecards.org/cgi-bin/carddisp.pl?gene=YWHAZ
RRM2B	Ribonucleotide Reductase Regulatory TP53 Inducible Subunit M2B	Protein Coding	47	GC08M102204	5.21122312545776	https://www.genecards.org/cgi-bin/carddisp.pl?gene=RRM2B
IL2RA	Interleukin 2 Receptor Subunit Alpha	Protein Coding	48	GC10M006010	5.20952320098877	https://www.genecards.org/cgi-bin/carddisp.pl?gene=IL2RA
SFTPB	Surfactant Protein B	Protein Coding	44	GC02M085657	5.20757484436035	https://www.genecards.org/cgi-bin/carddisp.pl?gene=SFTPB
SELENOS	Selenoprotein S	Protein Coding	30	GC15M117315	5.20753335952759	https://www.genecards.org/cgi-bin/carddisp.pl?gene=SELENOS
NTS	Neurotensin	Protein Coding	40	GC12P085876	5.2035756111145	https://www.genecards.org/cgi-bin/carddisp.pl?gene=NTS
ATP2B4	ATPase Plasma Membrane Ca2+ Transporting 4	Protein Coding	44	GC01P203626	5.2009015083313	https://www.genecards.org/cgi-bin/carddisp.pl?gene=ATP2B4
CAPN1	Calpain 1	Protein Coding	48	GC11P069958	5.19667148590088	https://www.genecards.org/cgi-bin/carddisp.pl?gene=CAPN1
TRPC3	Transient Receptor Potential Cation Channel Subfamily C Member 3	Protein Coding	46	GC04M121879	5.19625997543335	https://www.genecards.org/cgi-bin/carddisp.pl?gene=TRPC3
ACSL4	Acyl-CoA Synthetase Long Chain Family Member 4	Protein Coding	42	GC0XM109624	5.18776702880859	https://www.genecards.org/cgi-bin/carddisp.pl?gene=ACSL4
FECH	Ferrochelatase	Protein Coding	45	GC18M057544	5.18766164779663	https://www.genecards.org/cgi-bin/carddisp.pl?gene=FECH
BCKDHA	Branched Chain Keto Acid Dehydrogenase E1 Subunit Alpha	Protein Coding	43	GC19P066744	5.1819486618042	https://www.genecards.org/cgi-bin/carddisp.pl?gene=BCKDHA
LCK	LCK Proto-Oncogene, Src Family Tyrosine Kinase	Protein Coding	50	GC01P032251	5.17886161804199	https://www.genecards.org/cgi-bin/carddisp.pl?gene=LCK
MPC1	Mitochondrial Pyruvate Carrier 1	Protein Coding	40	GC06M166364	5.17602586746216	https://www.genecards.org/cgi-bin/carddisp.pl?gene=MPC1
HSPB8	Heat Shock Protein Family B (Small) Member 8	Protein Coding	43	GC12P119173	5.17097663879395	https://www.genecards.org/cgi-bin/carddisp.pl?gene=HSPB8
IL1RAP	Interleukin 1 Receptor Accessory Protein	Protein Coding	43	GC03P190514	5.16985893249512	https://www.genecards.org/cgi-bin/carddisp.pl?gene=IL1RAP
CD4	CD4 Molecule	Protein Coding	48	GC12P006786	5.16465377807617	https://www.genecards.org/cgi-bin/carddisp.pl?gene=CD4
LIF	LIF Interleukin 6 Family Cytokine	Protein Coding	40	GC22M030240	5.16281986236572	https://www.genecards.org/cgi-bin/carddisp.pl?gene=LIF
MAP3K4	Mitogen-Activated Protein Kinase Kinase Kinase 4	Protein Coding	42	GC06P160991	5.16156005859375	https://www.genecards.org/cgi-bin/carddisp.pl?gene=MAP3K4
MT-RNR2	Mitochondrially Encoded 16S RRNA	RNA Gene	19	GCMTP001674	5.15974187850952	https://www.genecards.org/cgi-bin/carddisp.pl?gene=MT-RNR2
MSH2	MutS Homolog 2	Protein Coding	46	GC02P047403	5.15968656539917	https://www.genecards.org/cgi-bin/carddisp.pl?gene=MSH2
RPS6KA1	Ribosomal Protein S6 Kinase A1	Protein Coding	48	GC01P026540	5.15611171722412	https://www.genecards.org/cgi-bin/carddisp.pl?gene=RPS6KA1
HSPA2	Heat Shock Protein Family A (Hsp70) Member 2	Protein Coding	43	GC14P064535	5.1447229385376	https://www.genecards.org/cgi-bin/carddisp.pl?gene=HSPA2
ILK	Integrin Linked Kinase	Protein Coding	44	GC11P006604	5.14334678649902	https://www.genecards.org/cgi-bin/carddisp.pl?gene=ILK
SDHAF2	Succinate Dehydrogenase Complex Assembly Factor 2	Protein Coding	40	GC11P061430	5.13396167755127	https://www.genecards.org/cgi-bin/carddisp.pl?gene=SDHAF2
CALB1	Calbindin 1	Protein Coding	41	GC08M090058	5.13356781005859	https://www.genecards.org/cgi-bin/carddisp.pl?gene=CALB1
CNR2	Cannabinoid Receptor 2	Protein Coding	44	GC01M023870	5.13332462310791	https://www.genecards.org/cgi-bin/carddisp.pl?gene=CNR2
SUMO1	Small Ubiquitin Like Modifier 1	Protein Coding	44	GC02M202206	5.13239765167236	https://www.genecards.org/cgi-bin/carddisp.pl?gene=SUMO1
TRAF3	TNF Receptor Associated Factor 3	Protein Coding	45	GC14P109708	5.12686443328857	https://www.genecards.org/cgi-bin/carddisp.pl?gene=TRAF3
F9	Coagulation Factor IX	Protein Coding	46	GC0XP139530	5.12674570083618	https://www.genecards.org/cgi-bin/carddisp.pl?gene=F9
PSMA7	Proteasome 20S Subunit Alpha 7	Protein Coding	44	GC20M062136	5.1207914352417	https://www.genecards.org/cgi-bin/carddisp.pl?gene=PSMA7
STAT5B	Signal Transducer And Activator Of Transcription 5B	Protein Coding	47	GC17M042199	5.11759567260742	https://www.genecards.org/cgi-bin/carddisp.pl?gene=STAT5B
GPR132	G Protein-Coupled Receptor 132	Protein Coding	38	GC14M105049	5.11723613739014	https://www.genecards.org/cgi-bin/carddisp.pl?gene=GPR132
PF4	Platelet Factor 4	Protein Coding	39	GC04M073980	5.11535739898682	https://www.genecards.org/cgi-bin/carddisp.pl?gene=PF4
KLK3	Kallikrein Related Peptidase 3	Protein Coding	45	GC19P050854	5.11241436004639	https://www.genecards.org/cgi-bin/carddisp.pl?gene=KLK3
BCL2A1	BCL2 Related Protein A1	Protein Coding	39	GC15M090460	5.11012029647827	https://www.genecards.org/cgi-bin/carddisp.pl?gene=BCL2A1
PEPD	Peptidase D	Protein Coding	44	GC19M033386	5.10640954971313	https://www.genecards.org/cgi-bin/carddisp.pl?gene=PEPD
MMACHC	Metabolism Of Cobalamin Associated C	Protein Coding	41	GC01P045500	5.10365962982178	https://www.genecards.org/cgi-bin/carddisp.pl?gene=MMACHC
COL13A1	Collagen Type XIII Alpha 1 Chain	Protein Coding	39	GC10P069801	5.10244035720825	https://www.genecards.org/cgi-bin/carddisp.pl?gene=COL13A1
GABRB3	Gamma-Aminobutyric Acid Type A Receptor Subunit Beta3	Protein Coding	48	GC15M026543	5.1020884513855	https://www.genecards.org/cgi-bin/carddisp.pl?gene=GABRB3
MYD88	MYD88 Innate Immune Signal Transduction Adaptor	Protein Coding	48	GC03P038139	5.10123014450073	https://www.genecards.org/cgi-bin/carddisp.pl?gene=MYD88
UGT1A9	UDP Glucuronosyltransferase Family 1 Member A9	Protein Coding	44	GC02P233671	5.09422779083252	https://www.genecards.org/cgi-bin/carddisp.pl?gene=UGT1A9
RNASEL	Ribonuclease L	Protein Coding	43	GC01M182573	5.09263038635254	https://www.genecards.org/cgi-bin/carddisp.pl?gene=RNASEL
PPARGC1B	PPARG Coactivator 1 Beta	Protein Coding	34	GC05P149730	5.09256267547607	https://www.genecards.org/cgi-bin/carddisp.pl?gene=PPARGC1B
CCNB1	Cyclin B1	Protein Coding	44	GC05P069167	5.09255123138428	https://www.genecards.org/cgi-bin/carddisp.pl?gene=CCNB1
GJA5	Gap Junction Protein Alpha 5	Protein Coding	44	GC01M147756	5.09167098999023	https://www.genecards.org/cgi-bin/carddisp.pl?gene=GJA5
TIMP2	TIMP Metallopeptidase Inhibitor 2	Protein Coding	41	GC17M078852	5.08920860290527	https://www.genecards.org/cgi-bin/carddisp.pl?gene=TIMP2
NPC1	NPC Intracellular Cholesterol Transporter 1	Protein Coding	47	GC18M023506	5.08699131011963	https://www.genecards.org/cgi-bin/carddisp.pl?gene=NPC1
SERPINC1	Serpin Family C Member 1	Protein Coding	47	GC01M174559	5.0857048034668	https://www.genecards.org/cgi-bin/carddisp.pl?gene=SERPINC1
ARL6IP5	ADP Ribosylation Factor Like GTPase 6 Interacting Protein 5	Protein Coding	36	GC03P069084	5.08402729034424	https://www.genecards.org/cgi-bin/carddisp.pl?gene=ARL6IP5
APOD	Apolipoprotein D	Protein Coding	42	GC03M195568	5.0838565826416	https://www.genecards.org/cgi-bin/carddisp.pl?gene=APOD
RPL18	Ribosomal Protein L18	Protein Coding	43	GC19M048615	5.08321475982666	https://www.genecards.org/cgi-bin/carddisp.pl?gene=RPL18
UGT1A	UDP Glucuronosyltransferase Family 1 Member A Complex Locus	Uncategorized	12	GC02P233592	5.08119344711304	https://www.genecards.org/cgi-bin/carddisp.pl?gene=UGT1A
SCO2	Synthesis Of Cytochrome C Oxidase 2	Protein Coding	43	GC22M050523	5.07969379425049	https://www.genecards.org/cgi-bin/carddisp.pl?gene=SCO2
EIF2B3	Eukaryotic Translation Initiation Factor 2B Subunit Gamma	Protein Coding	41	GC01M044850	5.07936096191406	https://www.genecards.org/cgi-bin/carddisp.pl?gene=EIF2B3
KCNE3	Potassium Voltage-Gated Channel Subfamily E Regulatory Subunit 3	Protein Coding	44	GC11M074454	5.07745027542114	https://www.genecards.org/cgi-bin/carddisp.pl?gene=KCNE3
IRS2	Insulin Receptor Substrate 2	Protein Coding	44	GC13M109752	5.06851530075073	https://www.genecards.org/cgi-bin/carddisp.pl?gene=IRS2
IRAK1	Interleukin 1 Receptor Associated Kinase 1	Protein Coding	47	GC0XM154010	5.06135845184326	https://www.genecards.org/cgi-bin/carddisp.pl?gene=IRAK1
XRCC6	X-Ray Repair Cross Complementing 6	Protein Coding	43	GC22P041622	5.05228614807129	https://www.genecards.org/cgi-bin/carddisp.pl?gene=XRCC6
FLNB	Filamin B	Protein Coding	46	GC03P058008	5.04929065704346	https://www.genecards.org/cgi-bin/carddisp.pl?gene=FLNB
NAT1	N-Acetyltransferase 1	Protein Coding	43	GC08P018179	5.04738140106201	https://www.genecards.org/cgi-bin/carddisp.pl?gene=NAT1
FOXRED1	FAD Dependent Oxidoreductase Domain Containing 1	Protein Coding	39	GC11P126269	5.04432582855225	https://www.genecards.org/cgi-bin/carddisp.pl?gene=FOXRED1
MKNK1	MAPK Interacting Serine/Threonine Kinase 1	Protein Coding	45	GC01M046557	5.04344272613525	https://www.genecards.org/cgi-bin/carddisp.pl?gene=MKNK1
KLRK1	Killer Cell Lectin Like Receptor K1	Protein Coding	40	GC12M021107	5.03946208953857	https://www.genecards.org/cgi-bin/carddisp.pl?gene=KLRK1
NDUFAB1	NADH:Ubiquinone Oxidoreductase Subunit AB1	Protein Coding	41	GC16M023582	5.03875780105591	https://www.genecards.org/cgi-bin/carddisp.pl?gene=NDUFAB1
GSTA3	Glutathione S-Transferase Alpha 3	Protein Coding	42	GC06M052896	5.03469848632813	https://www.genecards.org/cgi-bin/carddisp.pl?gene=GSTA3
ERO1B	Endoplasmic Reticulum Oxidoreductase 1 Beta	Protein Coding	32	GC01M236216	5.03199005126953	https://www.genecards.org/cgi-bin/carddisp.pl?gene=ERO1B
C5AR1	Complement C5a Receptor 1	Protein Coding	42	GC19P047290	5.02915525436401	https://www.genecards.org/cgi-bin/carddisp.pl?gene=C5AR1
MYH11	Myosin Heavy Chain 11	Protein Coding	45	GC16M015705	5.02722597122192	https://www.genecards.org/cgi-bin/carddisp.pl?gene=MYH11
PEX26	Peroxisomal Biogenesis Factor 26	Protein Coding	40	GC22P018780	5.01393985748291	https://www.genecards.org/cgi-bin/carddisp.pl?gene=PEX26
MBP	Myelin Basic Protein	Protein Coding	44	GC18M076978	5.01264524459839	https://www.genecards.org/cgi-bin/carddisp.pl?gene=MBP
DNAJA1	DnaJ Heat Shock Protein Family (Hsp40) Member A1	Protein Coding	40	GC09P033025	5.0097017288208	https://www.genecards.org/cgi-bin/carddisp.pl?gene=DNAJA1
KRT8	Keratin 8	Protein Coding	45	GC12M052897	5.00603055953979	https://www.genecards.org/cgi-bin/carddisp.pl?gene=KRT8
PDP1	Pyruvate Dehydrogenase Phosphatase Catalytic Subunit 1	Protein Coding	45	GC08P093857	5.00554800033569	https://www.genecards.org/cgi-bin/carddisp.pl?gene=PDP1
PDK4	Pyruvate Dehydrogenase Kinase 4	Protein Coding	43	GC07M095583	5.00340986251831	https://www.genecards.org/cgi-bin/carddisp.pl?gene=PDK4
SERPINH1	Serpin Family H Member 1	Protein Coding	44	GC11P075562	5.00163459777832	https://www.genecards.org/cgi-bin/carddisp.pl?gene=SERPINH1
CYP51A1	Cytochrome P450 Family 51 Subfamily A Member 1	Protein Coding	42	GC07M092112	5.00076484680176	https://www.genecards.org/cgi-bin/carddisp.pl?gene=CYP51A1
PGF	Placental Growth Factor	Protein Coding	41	GC14M074941	4.99880599975586	https://www.genecards.org/cgi-bin/carddisp.pl?gene=PGF
ABL2	ABL Proto-Oncogene 2, Non-Receptor Tyrosine Kinase	Protein Coding	44	GC01M179130	4.99351596832275	https://www.genecards.org/cgi-bin/carddisp.pl?gene=ABL2
SCN2A	Sodium Voltage-Gated Channel Alpha Subunit 2	Protein Coding	46	GC02P165194	4.99276304244995	https://www.genecards.org/cgi-bin/carddisp.pl?gene=SCN2A
PTH	Parathyroid Hormone	Protein Coding	44	GC11M013492	4.99259471893311	https://www.genecards.org/cgi-bin/carddisp.pl?gene=PTH
P2RX7	Purinergic Receptor P2X 7	Protein Coding	45	GC12P126220	4.99117755889893	https://www.genecards.org/cgi-bin/carddisp.pl?gene=P2RX7
PYCR2	Pyrroline-5-Carboxylate Reductase 2	Protein Coding	43	GC01M225919	4.98599147796631	https://www.genecards.org/cgi-bin/carddisp.pl?gene=PYCR2
IL2RB	Interleukin 2 Receptor Subunit Beta	Protein Coding	46	GC22M037125	4.9850378036499	https://www.genecards.org/cgi-bin/carddisp.pl?gene=IL2RB
CTSG	Cathepsin G	Protein Coding	44	GC14M024573	4.98171091079712	https://www.genecards.org/cgi-bin/carddisp.pl?gene=CTSG
IFNB1	Interferon Beta 1	Protein Coding	41	GC09M021077	4.98062515258789	https://www.genecards.org/cgi-bin/carddisp.pl?gene=IFNB1
CAMK2A	Calcium/Calmodulin Dependent Protein Kinase II Alpha	Protein Coding	48	GC05M150219	4.98003101348877	https://www.genecards.org/cgi-bin/carddisp.pl?gene=CAMK2A
NDNF	Neuron Derived Neurotrophic Factor	Protein Coding	35	GC04M121035	4.97908353805542	https://www.genecards.org/cgi-bin/carddisp.pl?gene=NDNF
IYD	Iodotyrosine Deiodinase	Protein Coding	41	GC06P150368	4.97791337966919	https://www.genecards.org/cgi-bin/carddisp.pl?gene=IYD
CGB5	Chorionic Gonadotropin Subunit Beta 5	Protein Coding	33	GC19P049043	4.97608375549316	https://www.genecards.org/cgi-bin/carddisp.pl?gene=CGB5
SIK2	Salt Inducible Kinase 2	Protein Coding	42	GC11P111920	4.97576236724854	https://www.genecards.org/cgi-bin/carddisp.pl?gene=SIK2
NNT	Nicotinamide Nucleotide Transhydrogenase	Protein Coding	44	GC05P043602	4.97442722320557	https://www.genecards.org/cgi-bin/carddisp.pl?gene=NNT
PIGA	Phosphatidylinositol Glycan Anchor Biosynthesis Class A	Protein Coding	43	GC0XM015319	4.97321796417236	https://www.genecards.org/cgi-bin/carddisp.pl?gene=PIGA
NRP1	Neuropilin 1	Protein Coding	45	GC10M033177	4.97273588180542	https://www.genecards.org/cgi-bin/carddisp.pl?gene=NRP1
ETS1	ETS Proto-Oncogene 1, Transcription Factor	Protein Coding	45	GC11M128458	4.96959209442139	https://www.genecards.org/cgi-bin/carddisp.pl?gene=ETS1
SULT1A3	Sulfotransferase Family 1A Member 3	Protein Coding	37	GC16P030199	4.96867179870605	https://www.genecards.org/cgi-bin/carddisp.pl?gene=SULT1A3
CPS1	Carbamoyl-Phosphate Synthase 1	Protein Coding	46	GC02P210477	4.9642071723938	https://www.genecards.org/cgi-bin/carddisp.pl?gene=CPS1
GCG	Glucagon	Protein Coding	40	GC02M162142	4.96108198165894	https://www.genecards.org/cgi-bin/carddisp.pl?gene=GCG
HSPE1	Heat Shock Protein Family E (Hsp10) Member 1	Protein Coding	41	GC02P197501	4.96071624755859	https://www.genecards.org/cgi-bin/carddisp.pl?gene=HSPE1
ECI1	Enoyl-CoA Delta Isomerase 1	Protein Coding	36	GC16M002239	4.96031618118286	https://www.genecards.org/cgi-bin/carddisp.pl?gene=ECI1
PCSK9	Proprotein Convertase Subtilisin/Kexin Type 9	Protein Coding	49	GC01P055039	4.9588794708252	https://www.genecards.org/cgi-bin/carddisp.pl?gene=PCSK9
COL1A1	Collagen Type I Alpha 1 Chain	Protein Coding	48	GC17M050183	4.95732688903809	https://www.genecards.org/cgi-bin/carddisp.pl?gene=COL1A1
NTF3	Neurotrophin 3	Protein Coding	41	GC12P021021	4.9443621635437	https://www.genecards.org/cgi-bin/carddisp.pl?gene=NTF3
PNOC	Prepronociceptin	Protein Coding	37	GC08P028316	4.94096851348877	https://www.genecards.org/cgi-bin/carddisp.pl?gene=PNOC
SMPD3	Sphingomyelin Phosphodiesterase 3	Protein Coding	39	GC16M068358	4.93909788131714	https://www.genecards.org/cgi-bin/carddisp.pl?gene=SMPD3
CYP7B1	Cytochrome P450 Family 7 Subfamily B Member 1	Protein Coding	45	GC08M064587	4.93713140487671	https://www.genecards.org/cgi-bin/carddisp.pl?gene=CYP7B1
GAD1	Glutamate Decarboxylase 1	Protein Coding	48	GC02P170813	4.93685293197632	https://www.genecards.org/cgi-bin/carddisp.pl?gene=GAD1
IL23A	Interleukin 23 Subunit Alpha	Protein Coding	36	GC12P057293	4.93613529205322	https://www.genecards.org/cgi-bin/carddisp.pl?gene=IL23A
NLRP1	NLR Family Pyrin Domain Containing 1	Protein Coding	42	GC17M005499	4.93511438369751	https://www.genecards.org/cgi-bin/carddisp.pl?gene=NLRP1
GRP	Gastrin Releasing Peptide	Protein Coding	39	GC18P059220	4.93373441696167	https://www.genecards.org/cgi-bin/carddisp.pl?gene=GRP
ENDOV	Endonuclease V	Protein Coding	30	GC17P080415	4.92811012268066	https://www.genecards.org/cgi-bin/carddisp.pl?gene=ENDOV
PAOX	Polyamine Oxidase	Protein Coding	38	GC10P133379	4.92777156829834	https://www.genecards.org/cgi-bin/carddisp.pl?gene=PAOX
ABCC8	ATP Binding Cassette Subfamily C Member 8	Protein Coding	46	GC11M017392	4.92623567581177	https://www.genecards.org/cgi-bin/carddisp.pl?gene=ABCC8
F7	Coagulation Factor VII	Protein Coding	46	GC13P113105	4.92569589614868	https://www.genecards.org/cgi-bin/carddisp.pl?gene=F7
LRP1	LDL Receptor Related Protein 1	Protein Coding	46	GC12P057128	4.92314529418945	https://www.genecards.org/cgi-bin/carddisp.pl?gene=LRP1
ARRB2	Arrestin Beta 2	Protein Coding	44	GC17P004711	4.91551828384399	https://www.genecards.org/cgi-bin/carddisp.pl?gene=ARRB2
PRKG2	Protein Kinase CGMP-Dependent 2	Protein Coding	45	GC04M081087	4.91452503204346	https://www.genecards.org/cgi-bin/carddisp.pl?gene=PRKG2
MAP2	Microtubule Associated Protein 2	Protein Coding	42	GC02P209424	4.9140739440918	https://www.genecards.org/cgi-bin/carddisp.pl?gene=MAP2
SUMO4	Small Ubiquitin Like Modifier 4	Protein Coding	38	GC06P149401	4.91333913803101	https://www.genecards.org/cgi-bin/carddisp.pl?gene=SUMO4
YWHAE	Tyrosine 3-Monooxygenase/Tryptophan 5-Monooxygenase Activation Protein Epsilon	Protein Coding	47	GC17M003080	4.91298818588257	https://www.genecards.org/cgi-bin/carddisp.pl?gene=YWHAE
PKD1	Polycystin 1, Transient Receptor Potential Channel Interacting	Protein Coding	45	GC16M007106	4.91191387176514	https://www.genecards.org/cgi-bin/carddisp.pl?gene=PKD1
NDUFAF5	NADH:Ubiquinone Oxidoreductase Complex Assembly Factor 5	Protein Coding	34	GC20P013899	4.91105937957764	https://www.genecards.org/cgi-bin/carddisp.pl?gene=NDUFAF5
HLA-G	Major Histocompatibility Complex, Class I, G	Protein Coding	42	GC06P083645	4.91086626052856	https://www.genecards.org/cgi-bin/carddisp.pl?gene=HLA-G
GADD45B	Growth Arrest And DNA Damage Inducible Beta	Protein Coding	36	GC19P002476	4.90495777130127	https://www.genecards.org/cgi-bin/carddisp.pl?gene=GADD45B
MIR29B1	MicroRNA 29b-1	RNA Gene	21	GC07M130877	4.90435075759888	https://www.genecards.org/cgi-bin/carddisp.pl?gene=MIR29B1
TYRP1	Tyrosinase Related Protein 1	Protein Coding	45	GC09P012683	4.90431308746338	https://www.genecards.org/cgi-bin/carddisp.pl?gene=TYRP1
CHCHD10	Coiled-Coil-Helix-Coiled-Coil-Helix Domain Containing 10	Protein Coding	38	GC22M023765	4.9038782119751	https://www.genecards.org/cgi-bin/carddisp.pl?gene=CHCHD10
FBXL4	F-Box And Leucine Rich Repeat Protein 4	Protein Coding	38	GC06M098868	4.90149784088135	https://www.genecards.org/cgi-bin/carddisp.pl?gene=FBXL4
PUS1	Pseudouridine Synthase 1	Protein Coding	42	GC12P131929	4.9013876914978	https://www.genecards.org/cgi-bin/carddisp.pl?gene=PUS1
NTRK1	Neurotrophic Receptor Tyrosine Kinase 1	Protein Coding	46	GC01P156815	4.89786815643311	https://www.genecards.org/cgi-bin/carddisp.pl?gene=NTRK1
MT-ATP8	Mitochondrially Encoded ATP Synthase Membrane Subunit 8	Protein Coding	30	GCMTP008368	4.89586544036865	https://www.genecards.org/cgi-bin/carddisp.pl?gene=MT-ATP8
APTX	Aprataxin	Protein Coding	43	GC09M032886	4.88460922241211	https://www.genecards.org/cgi-bin/carddisp.pl?gene=APTX
EZR	Ezrin	Protein Coding	43	GC06M158765	4.88271617889404	https://www.genecards.org/cgi-bin/carddisp.pl?gene=EZR
HSPA1L	Heat Shock Protein Family A (Hsp70) Member 1 Like	Protein Coding	44	GC06M031809	4.8797779083252	https://www.genecards.org/cgi-bin/carddisp.pl?gene=HSPA1L
CPT1C	Carnitine Palmitoyltransferase 1C	Protein Coding	41	GC19P049690	4.87427806854248	https://www.genecards.org/cgi-bin/carddisp.pl?gene=CPT1C
CGAS	Cyclic GMP-AMP Synthase	Protein Coding	29	GC06M073414	4.87177467346191	https://www.genecards.org/cgi-bin/carddisp.pl?gene=CGAS
TPT1	Tumor Protein, Translationally-Controlled 1	Protein Coding	45	GC13M045333	4.87032413482666	https://www.genecards.org/cgi-bin/carddisp.pl?gene=TPT1
MIR17	MicroRNA 17	RNA Gene	20	GC13P091350	4.86815404891968	https://www.genecards.org/cgi-bin/carddisp.pl?gene=MIR17
IGHE	Immunoglobulin Heavy Constant Epsilon	Protein Coding	30	GC14M112707	4.8627758026123	https://www.genecards.org/cgi-bin/carddisp.pl?gene=IGHE
MMP14	Matrix Metallopeptidase 14	Protein Coding	49	GC14P032700	4.86202573776245	https://www.genecards.org/cgi-bin/carddisp.pl?gene=MMP14
SLC12A1	Solute Carrier Family 12 Member 1	Protein Coding	46	GC15P048191	4.85818576812744	https://www.genecards.org/cgi-bin/carddisp.pl?gene=SLC12A1
MT2A	Metallothionein 2A	Protein Coding	41	GC16P057038	4.8579478263855	https://www.genecards.org/cgi-bin/carddisp.pl?gene=MT2A
GSTT2	Glutathione S-Transferase Theta 2 (Gene/Pseudogene)	Protein Coding	35	GC22P023980	4.85693025588989	https://www.genecards.org/cgi-bin/carddisp.pl?gene=GSTT2
TMED4	Transmembrane P24 Trafficking Protein 4	Protein Coding	35	GC07M044577	4.85631275177002	https://www.genecards.org/cgi-bin/carddisp.pl?gene=TMED4
FKBP1B	FKBP Prolyl Isomerase 1B	Protein Coding	38	GC02P024033	4.85576486587524	https://www.genecards.org/cgi-bin/carddisp.pl?gene=FKBP1B
CHCHD4	Coiled-Coil-Helix-Coiled-Coil-Helix Domain Containing 4	Protein Coding	36	GC03M020718	4.84593868255615	https://www.genecards.org/cgi-bin/carddisp.pl?gene=CHCHD4
CYP4V2	Cytochrome P450 Family 4 Subfamily V Member 2	Protein Coding	41	GC04P186191	4.84265279769897	https://www.genecards.org/cgi-bin/carddisp.pl?gene=CYP4V2
SOCS1	Suppressor Of Cytokine Signaling 1	Protein Coding	42	GC16M012261	4.84209680557251	https://www.genecards.org/cgi-bin/carddisp.pl?gene=SOCS1
PRKCE	Protein Kinase C Epsilon	Protein Coding	46	GC02P045651	4.83962106704712	https://www.genecards.org/cgi-bin/carddisp.pl?gene=PRKCE
CDH1	Cadherin 1	Protein Coding	48	GC16P068737	4.83958053588867	https://www.genecards.org/cgi-bin/carddisp.pl?gene=CDH1
HACL1	2-Hydroxyacyl-CoA Lyase 1	Protein Coding	38	GC03M020752	4.83595085144043	https://www.genecards.org/cgi-bin/carddisp.pl?gene=HACL1
EDF1	Endothelial Differentiation Related Factor 1	Protein Coding	37	GC09M136862	4.83572340011597	https://www.genecards.org/cgi-bin/carddisp.pl?gene=EDF1
KLHL41	Kelch Like Family Member 41	Protein Coding	36	GC02P169509	4.83542346954346	https://www.genecards.org/cgi-bin/carddisp.pl?gene=KLHL41
GJB2	Gap Junction Protein Beta 2	Protein Coding	45	GC13M020187	4.83181190490723	https://www.genecards.org/cgi-bin/carddisp.pl?gene=GJB2
GYG1	Glycogenin 1	Protein Coding	43	GC03P148991	4.83115339279175	https://www.genecards.org/cgi-bin/carddisp.pl?gene=GYG1
CD80	CD80 Molecule	Protein Coding	40	GC03M119524	4.8296012878418	https://www.genecards.org/cgi-bin/carddisp.pl?gene=CD80
MMP7	Matrix Metallopeptidase 7	Protein Coding	46	GC11M102425	4.82848310470581	https://www.genecards.org/cgi-bin/carddisp.pl?gene=MMP7
JUP	Junction Plakoglobin	Protein Coding	46	GC17M041754	4.82823181152344	https://www.genecards.org/cgi-bin/carddisp.pl?gene=JUP
CFL1	Cofilin 1	Protein Coding	44	GC11M065823	4.82181119918823	https://www.genecards.org/cgi-bin/carddisp.pl?gene=CFL1
UBA52	Ubiquitin A-52 Residue Ribosomal Protein Fusion Product 1	Protein Coding	40	GC19P018563	4.8217658996582	https://www.genecards.org/cgi-bin/carddisp.pl?gene=UBA52
GAST	Gastrin	Protein Coding	38	GC17P041712	4.81873416900635	https://www.genecards.org/cgi-bin/carddisp.pl?gene=GAST
MAP1LC3B	Microtubule Associated Protein 1 Light Chain 3 Beta	Protein Coding	40	GC16P087384	4.81739139556885	https://www.genecards.org/cgi-bin/carddisp.pl?gene=MAP1LC3B
IL5	Interleukin 5	Protein Coding	43	GC05M132541	4.81729507446289	https://www.genecards.org/cgi-bin/carddisp.pl?gene=IL5
SLC11A2	Solute Carrier Family 11 Member 2	Protein Coding	46	GC12M050952	4.81506252288818	https://www.genecards.org/cgi-bin/carddisp.pl?gene=SLC11A2
TKFC	Triokinase And FMN Cyclase	Protein Coding	38	GC11P061334	4.81473207473755	https://www.genecards.org/cgi-bin/carddisp.pl?gene=TKFC
TPR	Translocated Promoter Region, Nuclear Basket Protein	Protein Coding	42	GC01M186319	4.8144383430481	https://www.genecards.org/cgi-bin/carddisp.pl?gene=TPR
DLAT	Dihydrolipoamide S-Acetyltransferase	Protein Coding	44	GC11P112026	4.81232738494873	https://www.genecards.org/cgi-bin/carddisp.pl?gene=DLAT
KRT5	Keratin 5	Protein Coding	45	GC12M052514	4.80995321273804	https://www.genecards.org/cgi-bin/carddisp.pl?gene=KRT5
ERCC1	ERCC Excision Repair 1, Endonuclease Non-Catalytic Subunit	Protein Coding	45	GC19M065924	4.80173015594482	https://www.genecards.org/cgi-bin/carddisp.pl?gene=ERCC1
FKRP	Fukutin Related Protein	Protein Coding	39	GC19P066940	4.80130958557129	https://www.genecards.org/cgi-bin/carddisp.pl?gene=FKRP
CHRM2	Cholinergic Receptor Muscarinic 2	Protein Coding	46	GC07P136868	4.79914283752441	https://www.genecards.org/cgi-bin/carddisp.pl?gene=CHRM2
ACSF3	Acyl-CoA Synthetase Family Member 3	Protein Coding	42	GC16P089088	4.7967700958252	https://www.genecards.org/cgi-bin/carddisp.pl?gene=ACSF3
CA3	Carbonic Anhydrase 3	Protein Coding	41	GC08P085373	4.7954568862915	https://www.genecards.org/cgi-bin/carddisp.pl?gene=CA3
DVL2	Dishevelled Segment Polarity Protein 2	Protein Coding	44	GC17M007225	4.79494333267212	https://www.genecards.org/cgi-bin/carddisp.pl?gene=DVL2
TREX1	Three Prime Repair Exonuclease 1	Protein Coding	40	GC03P048977	4.79488515853882	https://www.genecards.org/cgi-bin/carddisp.pl?gene=TREX1
PTGER2	Prostaglandin E Receptor 2	Protein Coding	46	GC14P052314	4.79372835159302	https://www.genecards.org/cgi-bin/carddisp.pl?gene=PTGER2
BCL6	BCL6 Transcription Repressor	Protein Coding	43	GC03M187721	4.79336500167847	https://www.genecards.org/cgi-bin/carddisp.pl?gene=BCL6
BCO2	Beta-Carotene Oxygenase 2	Protein Coding	35	GC11P112175	4.79310846328735	https://www.genecards.org/cgi-bin/carddisp.pl?gene=BCO2
TUBB3	Tubulin Beta 3 Class III	Protein Coding	46	GC16P091332	4.79300212860107	https://www.genecards.org/cgi-bin/carddisp.pl?gene=TUBB3
IL33	Interleukin 33	Protein Coding	37	GC09P006572	4.79019832611084	https://www.genecards.org/cgi-bin/carddisp.pl?gene=IL33
ABHD5	Abhydrolase Domain Containing 5, Lysophosphatidic Acid Acyltransferase	Protein Coding	43	GC03P043707	4.79003953933716	https://www.genecards.org/cgi-bin/carddisp.pl?gene=ABHD5
GRIN2B	Glutamate Ionotropic Receptor NMDA Type Subunit 2B	Protein Coding	49	GC12M013437	4.78622341156006	https://www.genecards.org/cgi-bin/carddisp.pl?gene=GRIN2B
CNTF	Ciliary Neurotrophic Factor	Protein Coding	39	GC11P058622	4.78540897369385	https://www.genecards.org/cgi-bin/carddisp.pl?gene=CNTF
EGLN1	Egl-9 Family Hypoxia Inducible Factor 1	Protein Coding	48	GC01M231363	4.77880764007568	https://www.genecards.org/cgi-bin/carddisp.pl?gene=EGLN1
ATXN2	Ataxin 2	Protein Coding	41	GC12M111443	4.77820014953613	https://www.genecards.org/cgi-bin/carddisp.pl?gene=ATXN2
DAO	D-Amino Acid Oxidase	Protein Coding	44	GC12P108859	4.77427959442139	https://www.genecards.org/cgi-bin/carddisp.pl?gene=DAO
FPR1	Formyl Peptide Receptor 1	Protein Coding	46	GC19M051745	4.77066564559937	https://www.genecards.org/cgi-bin/carddisp.pl?gene=FPR1
LOC107303340	3p25 Von Hippel-Lindau Tumor Suppressor, E3 Ubiquitin Protein Ligase Alu-Mediated Recombination Region	Biological Region	3	GC03P012463	4.7690806388855	https://www.genecards.org/cgi-bin/carddisp.pl?gene=LOC107303340
NTRK2	Neurotrophic Receptor Tyrosine Kinase 2	Protein Coding	51	GC09P084668	4.76785659790039	https://www.genecards.org/cgi-bin/carddisp.pl?gene=NTRK2
ALDH7A1	Aldehyde Dehydrogenase 7 Family Member A1	Protein Coding	46	GC05M126541	4.76257610321045	https://www.genecards.org/cgi-bin/carddisp.pl?gene=ALDH7A1
IGF2BP3	Insulin Like Growth Factor 2 MRNA Binding Protein 3	Protein Coding	40	GC07M023316	4.76256608963013	https://www.genecards.org/cgi-bin/carddisp.pl?gene=IGF2BP3
UQCRC1	Ubiquinol-Cytochrome C Reductase Core Protein 1	Protein Coding	42	GC03M048598	4.75976896286011	https://www.genecards.org/cgi-bin/carddisp.pl?gene=UQCRC1
PCCB	Propionyl-CoA Carboxylase Subunit Beta	Protein Coding	45	GC03P136250	4.75969886779785	https://www.genecards.org/cgi-bin/carddisp.pl?gene=PCCB
SLC23A2	Solute Carrier Family 23 Member 2	Protein Coding	41	GC20M004852	4.75704145431519	https://www.genecards.org/cgi-bin/carddisp.pl?gene=SLC23A2
WFS1	Wolframin ER Transmembrane Glycoprotein	Protein Coding	45	GC04P006260	4.75657510757446	https://www.genecards.org/cgi-bin/carddisp.pl?gene=WFS1
UTS2	Urotensin 2	Protein Coding	39	GC01M007843	4.75565814971924	https://www.genecards.org/cgi-bin/carddisp.pl?gene=UTS2
PI3	Peptidase Inhibitor 3	Protein Coding	38	GC20P045174	4.75203609466553	https://www.genecards.org/cgi-bin/carddisp.pl?gene=PI3
CSF3	Colony Stimulating Factor 3	Protein Coding	38	GC17P040015	4.75117921829224	https://www.genecards.org/cgi-bin/carddisp.pl?gene=CSF3
PDE3B	Phosphodiesterase 3B	Protein Coding	42	GC11P014643	4.75059986114502	https://www.genecards.org/cgi-bin/carddisp.pl?gene=PDE3B
ENO3	Enolase 3	Protein Coding	46	GC17P004948	4.73966646194458	https://www.genecards.org/cgi-bin/carddisp.pl?gene=ENO3
VPS13B	Vacuolar Protein Sorting 13 Homolog B	Protein Coding	39	GC08P099011	4.73729419708252	https://www.genecards.org/cgi-bin/carddisp.pl?gene=VPS13B
P2RY2	Purinergic Receptor P2Y2	Protein Coding	44	GC11P073202	4.73524379730225	https://www.genecards.org/cgi-bin/carddisp.pl?gene=P2RY2
ACTG1	Actin Gamma 1	Protein Coding	47	GC17M081509	4.73283386230469	https://www.genecards.org/cgi-bin/carddisp.pl?gene=ACTG1
ABCC3	ATP Binding Cassette Subfamily C Member 3	Protein Coding	45	GC17P050634	4.72920608520508	https://www.genecards.org/cgi-bin/carddisp.pl?gene=ABCC3
RPS25	Ribosomal Protein S25	Protein Coding	36	GC11M119015	4.72622585296631	https://www.genecards.org/cgi-bin/carddisp.pl?gene=RPS25
DHDH	Dihydrodiol Dehydrogenase	Protein Coding	34	GC19P067066	4.72591018676758	https://www.genecards.org/cgi-bin/carddisp.pl?gene=DHDH
PRMT1	Protein Arginine Methyltransferase 1	Protein Coding	46	GC19P049675	4.72408390045166	https://www.genecards.org/cgi-bin/carddisp.pl?gene=PRMT1
CYP2U1	Cytochrome P450 Family 2 Subfamily U Member 1	Protein Coding	42	GC04P107931	4.72089433670044	https://www.genecards.org/cgi-bin/carddisp.pl?gene=CYP2U1
GFPT1	Glutamine--Fructose-6-Phosphate Transaminase 1	Protein Coding	44	GC02M069283	4.720862865448	https://www.genecards.org/cgi-bin/carddisp.pl?gene=GFPT1
SLC16A1	Solute Carrier Family 16 Member 1	Protein Coding	46	GC01M112973	4.71927118301392	https://www.genecards.org/cgi-bin/carddisp.pl?gene=SLC16A1
TGFA	Transforming Growth Factor Alpha	Protein Coding	44	GC02M070447	4.71877574920654	https://www.genecards.org/cgi-bin/carddisp.pl?gene=TGFA
CLN3	CLN3 Lysosomal/Endosomal Transmembrane Protein, Battenin	Protein Coding	42	GC16M028466	4.71457386016846	https://www.genecards.org/cgi-bin/carddisp.pl?gene=CLN3
SLC39A14	Solute Carrier Family 39 Member 14	Protein Coding	42	GC08P022367	4.71377897262573	https://www.genecards.org/cgi-bin/carddisp.pl?gene=SLC39A14
SLC6A2	Solute Carrier Family 6 Member 2	Protein Coding	46	GC16P055656	4.71328544616699	https://www.genecards.org/cgi-bin/carddisp.pl?gene=SLC6A2
CSTB	Cystatin B	Protein Coding	45	GC21M043772	4.70742321014404	https://www.genecards.org/cgi-bin/carddisp.pl?gene=CSTB
DDX6	DEAD-Box Helicase 6	Protein Coding	44	GC11M118748	4.70737457275391	https://www.genecards.org/cgi-bin/carddisp.pl?gene=DDX6
MKI67	Marker Of Proliferation Ki-67	Protein Coding	42	GC10M128096	4.70684480667114	https://www.genecards.org/cgi-bin/carddisp.pl?gene=MKI67
NKX2-1	NK2 Homeobox 1	Protein Coding	44	GC14M036516	4.7061653137207	https://www.genecards.org/cgi-bin/carddisp.pl?gene=NKX2-1
NDUFAF4	NADH:Ubiquinone Oxidoreductase Complex Assembly Factor 4	Protein Coding	41	GC06M096889	4.70612955093384	https://www.genecards.org/cgi-bin/carddisp.pl?gene=NDUFAF4
FGFR1	Fibroblast Growth Factor Receptor 1	Protein Coding	52	GC08M038400	4.70606327056885	https://www.genecards.org/cgi-bin/carddisp.pl?gene=FGFR1
IMMT	Inner Membrane Mitochondrial Protein	Protein Coding	40	GC02M086144	4.70525741577148	https://www.genecards.org/cgi-bin/carddisp.pl?gene=IMMT
PSMC4	Proteasome 26S Subunit, ATPase 4	Protein Coding	40	GC19P066660	4.70427799224854	https://www.genecards.org/cgi-bin/carddisp.pl?gene=PSMC4
GADD45G	Growth Arrest And DNA Damage Inducible Gamma	Protein Coding	38	GC09P089605	4.70317792892456	https://www.genecards.org/cgi-bin/carddisp.pl?gene=GADD45G
ACOT8	Acyl-CoA Thioesterase 8	Protein Coding	37	GC20M045841	4.701828956604	https://www.genecards.org/cgi-bin/carddisp.pl?gene=ACOT8
FTMT	Ferritin Mitochondrial	Protein Coding	37	GC05P121851	4.70163583755493	https://www.genecards.org/cgi-bin/carddisp.pl?gene=FTMT
ENG	Endoglin	Protein Coding	46	GC09M127815	4.693932056427	https://www.genecards.org/cgi-bin/carddisp.pl?gene=ENG
ACTC1	Actin Alpha Cardiac Muscle 1	Protein Coding	42	GC15M034790	4.69187688827515	https://www.genecards.org/cgi-bin/carddisp.pl?gene=ACTC1
FOXP3	Forkhead Box P3	Protein Coding	45	GC0XM049250	4.68970966339111	https://www.genecards.org/cgi-bin/carddisp.pl?gene=FOXP3
USP10	Ubiquitin Specific Peptidase 10	Protein Coding	42	GC16P084702	4.68919086456299	https://www.genecards.org/cgi-bin/carddisp.pl?gene=USP10
PDGFRB	Platelet Derived Growth Factor Receptor Beta	Protein Coding	52	GC05M150113	4.6873607635498	https://www.genecards.org/cgi-bin/carddisp.pl?gene=PDGFRB
PAK2	P21 (RAC1) Activated Kinase 2	Protein Coding	44	GC03P196739	4.68699502944946	https://www.genecards.org/cgi-bin/carddisp.pl?gene=PAK2
UGT1A4	UDP Glucuronosyltransferase Family 1 Member A4	Protein Coding	41	GC02P233718	4.68500709533691	https://www.genecards.org/cgi-bin/carddisp.pl?gene=UGT1A4
MAX	MYC Associated Factor X	Protein Coding	45	GC14M065100	4.68406200408936	https://www.genecards.org/cgi-bin/carddisp.pl?gene=MAX
SERPINA3	Serpin Family A Member 3	Protein Coding	42	GC14P094612	4.68177032470703	https://www.genecards.org/cgi-bin/carddisp.pl?gene=SERPINA3
TERF2	Telomeric Repeat Binding Factor 2	Protein Coding	39	GC16M069355	4.68162107467651	https://www.genecards.org/cgi-bin/carddisp.pl?gene=TERF2
ETHE1	ETHE1 Persulfide Dioxygenase	Protein Coding	41	GC19M043506	4.67982387542725	https://www.genecards.org/cgi-bin/carddisp.pl?gene=ETHE1
ATXN2L	Ataxin 2 Like	Protein Coding	37	GC16P040917	4.67507886886597	https://www.genecards.org/cgi-bin/carddisp.pl?gene=ATXN2L
NEIL3	Nei Like DNA Glycosylase 3	Protein Coding	37	GC04P177309	4.67373275756836	https://www.genecards.org/cgi-bin/carddisp.pl?gene=NEIL3
NEB	Nebulin	Protein Coding	40	GC02M151485	4.67086029052734	https://www.genecards.org/cgi-bin/carddisp.pl?gene=NEB
TMPO	Thymopoietin	Protein Coding	44	GC12P098515	4.67020702362061	https://www.genecards.org/cgi-bin/carddisp.pl?gene=TMPO
YTHDF3	YTH N6-Methyladenosine RNA Binding Protein 3	Protein Coding	36	GC08P063168	4.66957235336304	https://www.genecards.org/cgi-bin/carddisp.pl?gene=YTHDF3
NLRP12	NLR Family Pyrin Domain Containing 12	Protein Coding	42	GC19M053793	4.66757297515869	https://www.genecards.org/cgi-bin/carddisp.pl?gene=NLRP12
ACAT1	Acetyl-CoA Acetyltransferase 1	Protein Coding	48	GC11P108121	4.66606044769287	https://www.genecards.org/cgi-bin/carddisp.pl?gene=ACAT1
SYT2	Synaptotagmin 2	Protein Coding	43	GC01M202559	4.66346073150635	https://www.genecards.org/cgi-bin/carddisp.pl?gene=SYT2
FANCI	FA Complementation Group I	Protein Coding	40	GC15P089243	4.66025733947754	https://www.genecards.org/cgi-bin/carddisp.pl?gene=FANCI
TPI1	Triosephosphate Isomerase 1	Protein Coding	45	GC12P006867	4.65863084793091	https://www.genecards.org/cgi-bin/carddisp.pl?gene=TPI1
LACC1	Laccase Domain Containing 1	Protein Coding	34	GC13P043879	4.65493631362915	https://www.genecards.org/cgi-bin/carddisp.pl?gene=LACC1
PDPK1	3-Phosphoinositide Dependent Protein Kinase 1	Protein Coding	47	GC16P002537	4.65388679504395	https://www.genecards.org/cgi-bin/carddisp.pl?gene=PDPK1
AQP2	Aquaporin 2	Protein Coding	45	GC12P049950	4.65363931655884	https://www.genecards.org/cgi-bin/carddisp.pl?gene=AQP2
PPP1CA	Protein Phosphatase 1 Catalytic Subunit Alpha	Protein Coding	45	GC11M089964	4.6525936126709	https://www.genecards.org/cgi-bin/carddisp.pl?gene=PPP1CA
SMUG1	Single-Strand-Selective Monofunctional Uracil-DNA Glycosylase 1	Protein Coding	41	GC12M054121	4.65018749237061	https://www.genecards.org/cgi-bin/carddisp.pl?gene=SMUG1
DNM3	Dynamin 3	Protein Coding	42	GC01P171855	4.64590978622437	https://www.genecards.org/cgi-bin/carddisp.pl?gene=DNM3
APEH	Acylaminoacyl-Peptide Hydrolase	Protein Coding	40	GC03P049673	4.64558601379395	https://www.genecards.org/cgi-bin/carddisp.pl?gene=APEH
TMEM126B	Transmembrane Protein 126B	Protein Coding	38	GC11P085628	4.64465475082397	https://www.genecards.org/cgi-bin/carddisp.pl?gene=TMEM126B
APLN	Apelin	Protein Coding	36	GC0XM129645	4.64454936981201	https://www.genecards.org/cgi-bin/carddisp.pl?gene=APLN
IL3	Interleukin 3	Protein Coding	41	GC05P132060	4.64200019836426	https://www.genecards.org/cgi-bin/carddisp.pl?gene=IL3
PTPN2	Protein Tyrosine Phosphatase Non-Receptor Type 2	Protein Coding	45	GC18M024779	4.63741970062256	https://www.genecards.org/cgi-bin/carddisp.pl?gene=PTPN2
GRN	Granulin Precursor	Protein Coding	46	GC17P044345	4.63230228424072	https://www.genecards.org/cgi-bin/carddisp.pl?gene=GRN
DDIT4	DNA Damage Inducible Transcript 4	Protein Coding	41	GC10P072273	4.63185024261475	https://www.genecards.org/cgi-bin/carddisp.pl?gene=DDIT4
UGT1A3	UDP Glucuronosyltransferase Family 1 Member A3	Protein Coding	38	GC02P233729	4.63092470169067	https://www.genecards.org/cgi-bin/carddisp.pl?gene=UGT1A3
CETP	Cholesteryl Ester Transfer Protein	Protein Coding	46	GC16P056961	4.62913656234741	https://www.genecards.org/cgi-bin/carddisp.pl?gene=CETP
TLDC2	TBC/LysM-Associated Domain Containing 2	Protein Coding	27	GC20P036876	4.62898397445679	https://www.genecards.org/cgi-bin/carddisp.pl?gene=TLDC2
DCN	Decorin	Protein Coding	45	GC12M091140	4.62833166122437	https://www.genecards.org/cgi-bin/carddisp.pl?gene=DCN
PLIN5	Perilipin 5	Protein Coding	32	GC19M004522	4.62606191635132	https://www.genecards.org/cgi-bin/carddisp.pl?gene=PLIN5
DHX9	DExH-Box Helicase 9	Protein Coding	40	GC01P182839	4.62555027008057	https://www.genecards.org/cgi-bin/carddisp.pl?gene=DHX9
PVALB	Parvalbumin	Protein Coding	39	GC22M036800	4.62387228012085	https://www.genecards.org/cgi-bin/carddisp.pl?gene=PVALB
RHOD	Ras Homolog Family Member D	Protein Coding	37	GC11P070125	4.62215375900269	https://www.genecards.org/cgi-bin/carddisp.pl?gene=RHOD
GARS1	Glycyl-TRNA Synthetase 1	Protein Coding	36	GC07P030580	4.61646747589111	https://www.genecards.org/cgi-bin/carddisp.pl?gene=GARS1
ACAD10	Acyl-CoA Dehydrogenase Family Member 10	Protein Coding	38	GC12P111686	4.61543893814087	https://www.genecards.org/cgi-bin/carddisp.pl?gene=ACAD10
ANXA1	Annexin A1	Protein Coding	46	GC09P073151	4.61521625518799	https://www.genecards.org/cgi-bin/carddisp.pl?gene=ANXA1
RPL31	Ribosomal Protein L31	Protein Coding	41	GC02P100985	4.61333656311035	https://www.genecards.org/cgi-bin/carddisp.pl?gene=RPL31
LRPPRC	Leucine Rich Pentatricopeptide Repeat Containing	Protein Coding	42	GC02M043886	4.6109619140625	https://www.genecards.org/cgi-bin/carddisp.pl?gene=LRPPRC
MMP12	Matrix Metallopeptidase 12	Protein Coding	45	GC11M102862	4.60916519165039	https://www.genecards.org/cgi-bin/carddisp.pl?gene=MMP12
S100A1	S100 Calcium Binding Protein A1	Protein Coding	40	GC01P153627	4.60644054412842	https://www.genecards.org/cgi-bin/carddisp.pl?gene=S100A1
SLC18A2	Solute Carrier Family 18 Member A2	Protein Coding	45	GC10P117241	4.60550308227539	https://www.genecards.org/cgi-bin/carddisp.pl?gene=SLC18A2
HBG1	Hemoglobin Subunit Gamma 1	Protein Coding	41	GC11M006441	4.60501384735107	https://www.genecards.org/cgi-bin/carddisp.pl?gene=HBG1
MECP2	Methyl-CpG Binding Protein 2	Protein Coding	44	GC0XM154021	4.60448837280273	https://www.genecards.org/cgi-bin/carddisp.pl?gene=MECP2
CD163	CD163 Molecule	Protein Coding	42	GC12M007819	4.60324621200562	https://www.genecards.org/cgi-bin/carddisp.pl?gene=CD163
COG2	Component Of Oligomeric Golgi Complex 2	Protein Coding	41	GC01P230642	4.60287952423096	https://www.genecards.org/cgi-bin/carddisp.pl?gene=COG2
IGF2	Insulin Like Growth Factor 2	Protein Coding	46	GC11M003294	4.60249042510986	https://www.genecards.org/cgi-bin/carddisp.pl?gene=IGF2
STAT5A	Signal Transducer And Activator Of Transcription 5A	Protein Coding	45	GC17P042287	4.60059261322021	https://www.genecards.org/cgi-bin/carddisp.pl?gene=STAT5A
PDE2A	Phosphodiesterase 2A	Protein Coding	46	GC11M072576	4.59709739685059	https://www.genecards.org/cgi-bin/carddisp.pl?gene=PDE2A
CD86	CD86 Molecule	Protein Coding	42	GC03P122055	4.59585475921631	https://www.genecards.org/cgi-bin/carddisp.pl?gene=CD86
NAPRT	Nicotinate Phosphoribosyltransferase	Protein Coding	37	GC08M143574	4.59122467041016	https://www.genecards.org/cgi-bin/carddisp.pl?gene=NAPRT
DHFR	Dihydrofolate Reductase	Protein Coding	47	GC05M080626	4.5867223739624	https://www.genecards.org/cgi-bin/carddisp.pl?gene=DHFR
YWHAQ	Tyrosine 3-Monooxygenase/Tryptophan 5-Monooxygenase Activation Protein Theta	Protein Coding	44	GC02M009583	4.58180046081543	https://www.genecards.org/cgi-bin/carddisp.pl?gene=YWHAQ
GJA4	Gap Junction Protein Alpha 4	Protein Coding	42	GC01P034792	4.58133554458618	https://www.genecards.org/cgi-bin/carddisp.pl?gene=GJA4
NDUFS5	NADH:Ubiquinone Oxidoreductase Subunit S5	Protein Coding	40	GC01P039026	4.57777786254883	https://www.genecards.org/cgi-bin/carddisp.pl?gene=NDUFS5
TAOK3	TAO Kinase 3	Protein Coding	38	GC12M118149	4.57720947265625	https://www.genecards.org/cgi-bin/carddisp.pl?gene=TAOK3
CD63	CD63 Molecule	Protein Coding	41	GC12M055725	4.57313203811646	https://www.genecards.org/cgi-bin/carddisp.pl?gene=CD63
ECSIT	ECSIT Signaling Integrator	Protein Coding	38	GC19M011505	4.57270622253418	https://www.genecards.org/cgi-bin/carddisp.pl?gene=ECSIT
URM1	Ubiquitin Related Modifier 1	Protein Coding	32	GC09P128371	4.56960391998291	https://www.genecards.org/cgi-bin/carddisp.pl?gene=URM1
SZT2	SZT2 Subunit Of KICSTOR Complex	Protein Coding	35	GC01P043389	4.56644535064697	https://www.genecards.org/cgi-bin/carddisp.pl?gene=SZT2
GLP1R	Glucagon Like Peptide 1 Receptor	Protein Coding	45	GC06P039048	4.56524562835693	https://www.genecards.org/cgi-bin/carddisp.pl?gene=GLP1R
MICAL2	Microtubule Associated Monooxygenase, Calponin And LIM Domain Containing 2	Protein Coding	37	GC11P012115	4.56503438949585	https://www.genecards.org/cgi-bin/carddisp.pl?gene=MICAL2
UBAP2L	Ubiquitin Associated Protein 2 Like	Protein Coding	37	GC01P154219	4.56496000289917	https://www.genecards.org/cgi-bin/carddisp.pl?gene=UBAP2L
POLB	DNA Polymerase Beta	Protein Coding	44	GC08P042338	4.56436681747437	https://www.genecards.org/cgi-bin/carddisp.pl?gene=POLB
CYB5R4	Cytochrome B5 Reductase 4	Protein Coding	39	GC06P083859	4.55770587921143	https://www.genecards.org/cgi-bin/carddisp.pl?gene=CYB5R4
TPH2	Tryptophan Hydroxylase 2	Protein Coding	45	GC12P071938	4.55452299118042	https://www.genecards.org/cgi-bin/carddisp.pl?gene=TPH2
NQO2	N-Ribosyldihydronicotinamide:Quinone Reductase 2	Protein Coding	44	GC06P003246	4.55229759216309	https://www.genecards.org/cgi-bin/carddisp.pl?gene=NQO2
TIMMDC1	Translocase Of Inner Mitochondrial Membrane Domain Containing 1	Protein Coding	36	GC03P119498	4.547935962677	https://www.genecards.org/cgi-bin/carddisp.pl?gene=TIMMDC1
PDX1	Pancreatic And Duodenal Homeobox 1	Protein Coding	45	GC13P027921	4.54651927947998	https://www.genecards.org/cgi-bin/carddisp.pl?gene=PDX1
DRD4	Dopamine Receptor D4	Protein Coding	45	GC11P001768	4.54230833053589	https://www.genecards.org/cgi-bin/carddisp.pl?gene=DRD4
CCAR2	Cell Cycle And Apoptosis Regulator 2	Protein Coding	36	GC08P022604	4.54143857955933	https://www.genecards.org/cgi-bin/carddisp.pl?gene=CCAR2
MAFF	MAF BZIP Transcription Factor F	Protein Coding	39	GC22P038200	4.54014825820923	https://www.genecards.org/cgi-bin/carddisp.pl?gene=MAFF
SREBF2	Sterol Regulatory Element Binding Transcription Factor 2	Protein Coding	41	GC22P041833	4.53699493408203	https://www.genecards.org/cgi-bin/carddisp.pl?gene=SREBF2
PFKFB3	6-Phosphofructo-2-Kinase/Fructose-2,6-Biphosphatase 3	Protein Coding	43	GC10P006144	4.53618478775024	https://www.genecards.org/cgi-bin/carddisp.pl?gene=PFKFB3
PGR	Progesterone Receptor	Protein Coding	47	GC11M101030	4.53253269195557	https://www.genecards.org/cgi-bin/carddisp.pl?gene=PGR
ME2	Malic Enzyme 2	Protein Coding	42	GC18P050879	4.5324125289917	https://www.genecards.org/cgi-bin/carddisp.pl?gene=ME2
PTGES3	Prostaglandin E Synthase 3	Protein Coding	43	GC12M056866	4.53100967407227	https://www.genecards.org/cgi-bin/carddisp.pl?gene=PTGES3
GRM5	Glutamate Metabotropic Receptor 5	Protein Coding	46	GC11M088504	4.52052307128906	https://www.genecards.org/cgi-bin/carddisp.pl?gene=GRM5
CD79A	CD79a Molecule	Protein Coding	45	GC19P041877	4.51906299591064	https://www.genecards.org/cgi-bin/carddisp.pl?gene=CD79A
HTR3A	5-Hydroxytryptamine Receptor 3A	Protein Coding	45	GC11P113974	4.51723003387451	https://www.genecards.org/cgi-bin/carddisp.pl?gene=HTR3A
GLS2	Glutaminase 2	Protein Coding	40	GC12M056470	4.51039028167725	https://www.genecards.org/cgi-bin/carddisp.pl?gene=GLS2
MAP1LC3A	Microtubule Associated Protein 1 Light Chain 3 Alpha	Protein Coding	40	GC20P034546	4.50855112075806	https://www.genecards.org/cgi-bin/carddisp.pl?gene=MAP1LC3A
ATF1	Activating Transcription Factor 1	Protein Coding	43	GC12P050763	4.50087022781372	https://www.genecards.org/cgi-bin/carddisp.pl?gene=ATF1
CYP2C18	Cytochrome P450 Family 2 Subfamily C Member 18	Protein Coding	42	GC10P094684	4.50035095214844	https://www.genecards.org/cgi-bin/carddisp.pl?gene=CYP2C18
NUP153	Nucleoporin 153	Protein Coding	40	GC06M017615	4.49884700775146	https://www.genecards.org/cgi-bin/carddisp.pl?gene=NUP153
RPS16	Ribosomal Protein S16	Protein Coding	39	GC19M039433	4.49782514572144	https://www.genecards.org/cgi-bin/carddisp.pl?gene=RPS16
REL	REL Proto-Oncogene, NF-KB Subunit	Protein Coding	45	GC02P060881	4.49246549606323	https://www.genecards.org/cgi-bin/carddisp.pl?gene=REL
NR1H3	Nuclear Receptor Subfamily 1 Group H Member 3	Protein Coding	45	GC11P047248	4.49226999282837	https://www.genecards.org/cgi-bin/carddisp.pl?gene=NR1H3
FGFR2	Fibroblast Growth Factor Receptor 2	Protein Coding	52	GC10M121478	4.48915147781372	https://www.genecards.org/cgi-bin/carddisp.pl?gene=FGFR2
EIF2B1	Eukaryotic Translation Initiation Factor 2B Subunit Alpha	Protein Coding	42	GC12M123620	4.48907041549683	https://www.genecards.org/cgi-bin/carddisp.pl?gene=EIF2B1
LIMCH1	LIM And Calponin Homology Domains 1	Protein Coding	35	GC04P041362	4.48333930969238	https://www.genecards.org/cgi-bin/carddisp.pl?gene=LIMCH1
DERL2	Derlin 2	Protein Coding	37	GC17M005471	4.48262119293213	https://www.genecards.org/cgi-bin/carddisp.pl?gene=DERL2
CAMK4	Calcium/Calmodulin Dependent Protein Kinase IV	Protein Coding	43	GC05P111223	4.48122692108154	https://www.genecards.org/cgi-bin/carddisp.pl?gene=CAMK4
DNAJC10	DnaJ Heat Shock Protein Family (Hsp40) Member C10	Protein Coding	37	GC02P182716	4.47692775726318	https://www.genecards.org/cgi-bin/carddisp.pl?gene=DNAJC10
HSCB	HscB Mitochondrial Iron-Sulfur Cluster Cochaperone	Protein Coding	37	GC22P028742	4.475830078125	https://www.genecards.org/cgi-bin/carddisp.pl?gene=HSCB
PRRC2C	Proline Rich Coiled-Coil 2C	Protein Coding	33	GC01P171486	4.47558832168579	https://www.genecards.org/cgi-bin/carddisp.pl?gene=PRRC2C
PCCA	Propionyl-CoA Carboxylase Subunit Alpha	Protein Coding	45	GC13P100089	4.47298908233643	https://www.genecards.org/cgi-bin/carddisp.pl?gene=PCCA
HIPK2	Homeodomain Interacting Protein Kinase 2	Protein Coding	43	GC07M139561	4.46995258331299	https://www.genecards.org/cgi-bin/carddisp.pl?gene=HIPK2
ZMYND10	Zinc Finger MYND-Type Containing 10	Protein Coding	37	GC03M051259	4.46591377258301	https://www.genecards.org/cgi-bin/carddisp.pl?gene=ZMYND10
MGMT	O-6-Methylguanine-DNA Methyltransferase	Protein Coding	49	GC10P129467	4.46556663513184	https://www.genecards.org/cgi-bin/carddisp.pl?gene=MGMT
RPL9	Ribosomal Protein L9	Protein Coding	40	GC04M039452	4.46340322494507	https://www.genecards.org/cgi-bin/carddisp.pl?gene=RPL9
ATG7	Autophagy Related 7	Protein Coding	41	GC03P012474	4.46233034133911	https://www.genecards.org/cgi-bin/carddisp.pl?gene=ATG7
FKBP1A	FKBP Prolyl Isomerase 1A	Protein Coding	44	GC20M001369	4.46151304244995	https://www.genecards.org/cgi-bin/carddisp.pl?gene=FKBP1A
SIRPA	Signal Regulatory Protein Alpha	Protein Coding	42	GC20P001894	4.45913553237915	https://www.genecards.org/cgi-bin/carddisp.pl?gene=SIRPA
NES	Nestin	Protein Coding	39	GC01M156668	4.45845794677734	https://www.genecards.org/cgi-bin/carddisp.pl?gene=NES
LOXL4	Lysyl Oxidase Like 4	Protein Coding	42	GC10M098247	4.45824670791626	https://www.genecards.org/cgi-bin/carddisp.pl?gene=LOXL4
KDM1A	Lysine Demethylase 1A	Protein Coding	46	GC01P023019	4.45773077011108	https://www.genecards.org/cgi-bin/carddisp.pl?gene=KDM1A
SLC7A2	Solute Carrier Family 7 Member 2	Protein Coding	41	GC08P017497	4.45282030105591	https://www.genecards.org/cgi-bin/carddisp.pl?gene=SLC7A2
RPA2	Replication Protein A2	Protein Coding	42	GC01M027937	4.45249032974243	https://www.genecards.org/cgi-bin/carddisp.pl?gene=RPA2
CST3	Cystatin C	Protein Coding	42	GC20M023667	4.45226192474365	https://www.genecards.org/cgi-bin/carddisp.pl?gene=CST3
TAB2	TGF-Beta Activated Kinase 1 (MAP3K7) Binding Protein 2	Protein Coding	46	GC06P149218	4.45161771774292	https://www.genecards.org/cgi-bin/carddisp.pl?gene=TAB2
ECI2	Enoyl-CoA Delta Isomerase 2	Protein Coding	38	GC06M004115	4.4495997428894	https://www.genecards.org/cgi-bin/carddisp.pl?gene=ECI2
DMGDH	Dimethylglycine Dehydrogenase	Protein Coding	41	GC05M078997	4.44695949554443	https://www.genecards.org/cgi-bin/carddisp.pl?gene=DMGDH
SERPING1	Serpin Family G Member 1	Protein Coding	45	GC11P057597	4.44670486450195	https://www.genecards.org/cgi-bin/carddisp.pl?gene=SERPING1
HDAC6	Histone Deacetylase 6	Protein Coding	50	GC0XP048801	4.44661855697632	https://www.genecards.org/cgi-bin/carddisp.pl?gene=HDAC6
WT1	WT1 Transcription Factor	Protein Coding	47	GC11M032365	4.44508600234985	https://www.genecards.org/cgi-bin/carddisp.pl?gene=WT1
GSTA5	Glutathione S-Transferase Alpha 5	Protein Coding	36	GC06M052831	4.44230318069458	https://www.genecards.org/cgi-bin/carddisp.pl?gene=GSTA5
CHD6	Chromodomain Helicase DNA Binding Protein 6	Protein Coding	37	GC20M041402	4.4395580291748	https://www.genecards.org/cgi-bin/carddisp.pl?gene=CHD6
DHX36	DEAH-Box Helicase 36	Protein Coding	38	GC03M154272	4.43671798706055	https://www.genecards.org/cgi-bin/carddisp.pl?gene=DHX36
CFH	Complement Factor H	Protein Coding	45	GC01P196621	4.43553161621094	https://www.genecards.org/cgi-bin/carddisp.pl?gene=CFH
SPAG5	Sperm Associated Antigen 5	Protein Coding	37	GC17M028577	4.43419790267944	https://www.genecards.org/cgi-bin/carddisp.pl?gene=SPAG5
ADIPOR2	Adiponectin Receptor 2	Protein Coding	41	GC12P001670	4.43167924880981	https://www.genecards.org/cgi-bin/carddisp.pl?gene=ADIPOR2
MEOX2	Mesenchyme Homeobox 2	Protein Coding	40	GC07M015617	4.42972850799561	https://www.genecards.org/cgi-bin/carddisp.pl?gene=MEOX2
CTLA4	Cytotoxic T-Lymphocyte Associated Protein 4	Protein Coding	44	GC02P203854	4.42697238922119	https://www.genecards.org/cgi-bin/carddisp.pl?gene=CTLA4
MCU	Mitochondrial Calcium Uniporter	Protein Coding	35	GC10P072692	4.41987323760986	https://www.genecards.org/cgi-bin/carddisp.pl?gene=MCU
CSNK2A1	Casein Kinase 2 Alpha 1	Protein Coding	48	GC20M000472	4.41812133789063	https://www.genecards.org/cgi-bin/carddisp.pl?gene=CSNK2A1
STIM1	Stromal Interaction Molecule 1	Protein Coding	46	GC11P003855	4.41545581817627	https://www.genecards.org/cgi-bin/carddisp.pl?gene=STIM1
ATP5F1B	ATP Synthase F1 Subunit Beta	Protein Coding	33	GC12M056646	4.4130163192749	https://www.genecards.org/cgi-bin/carddisp.pl?gene=ATP5F1B
ABAT	4-Aminobutyrate Aminotransferase	Protein Coding	44	GC16P008674	4.4085168838501	https://www.genecards.org/cgi-bin/carddisp.pl?gene=ABAT
SERPINA4	Serpin Family A Member 4	Protein Coding	41	GC14P094561	4.40839338302612	https://www.genecards.org/cgi-bin/carddisp.pl?gene=SERPINA4
HSPB6	Heat Shock Protein Family B (Small) Member 6	Protein Coding	38	GC19M065727	4.40832376480103	https://www.genecards.org/cgi-bin/carddisp.pl?gene=HSPB6
PHB1	Prohibitin 1	Protein Coding	36	GC17M049406	4.4053692817688	https://www.genecards.org/cgi-bin/carddisp.pl?gene=PHB1
CREB3L3	CAMP Responsive Element Binding Protein 3 Like 3	Protein Coding	40	GC19P004153	4.40382385253906	https://www.genecards.org/cgi-bin/carddisp.pl?gene=CREB3L3
JAG1	Jagged Canonical Notch Ligand 1	Protein Coding	48	GC20M010637	4.40294313430786	https://www.genecards.org/cgi-bin/carddisp.pl?gene=JAG1
IDH3A	Isocitrate Dehydrogenase (NAD(+)) 3 Catalytic Subunit Alpha	Protein Coding	44	GC15P078131	4.40234565734863	https://www.genecards.org/cgi-bin/carddisp.pl?gene=IDH3A
CSN1S1	Casein Alpha S1	Protein Coding	36	GC04P069932	4.40028238296509	https://www.genecards.org/cgi-bin/carddisp.pl?gene=CSN1S1
SOX9	SRY-Box Transcription Factor 9	Protein Coding	44	GC17P072121	4.39998054504395	https://www.genecards.org/cgi-bin/carddisp.pl?gene=SOX9
DNAJB9	DnaJ Heat Shock Protein Family (Hsp40) Member B9	Protein Coding	37	GC07P108569	4.39642333984375	https://www.genecards.org/cgi-bin/carddisp.pl?gene=DNAJB9
SMARCA4	SWI/SNF Related, Matrix Associated, Actin Dependent Regulator Of Chromatin, Subfamily A, Member 4	Protein Coding	48	GC19P010932	4.39613485336304	https://www.genecards.org/cgi-bin/carddisp.pl?gene=SMARCA4
AGPS	Alkylglycerone Phosphate Synthase	Protein Coding	41	GC02P177392	4.39566707611084	https://www.genecards.org/cgi-bin/carddisp.pl?gene=AGPS
RYR3	Ryanodine Receptor 3	Protein Coding	40	GC15P033310	4.39303398132324	https://www.genecards.org/cgi-bin/carddisp.pl?gene=RYR3
SYP	Synaptophysin	Protein Coding	44	GC0XM049187	4.39278936386108	https://www.genecards.org/cgi-bin/carddisp.pl?gene=SYP
EGLN2	Egl-9 Family Hypoxia Inducible Factor 2	Protein Coding	43	GC19P066714	4.38954257965088	https://www.genecards.org/cgi-bin/carddisp.pl?gene=EGLN2
SLC25A24	Solute Carrier Family 25 Member 24	Protein Coding	42	GC01M108134	4.38729667663574	https://www.genecards.org/cgi-bin/carddisp.pl?gene=SLC25A24
RBCK1	RANBP2-Type And C3HC4-Type Zinc Finger Containing 1	Protein Coding	41	GC20P000407	4.38545894622803	https://www.genecards.org/cgi-bin/carddisp.pl?gene=RBCK1
F10	Coagulation Factor X	Protein Coding	48	GC13P113122	4.38515186309814	https://www.genecards.org/cgi-bin/carddisp.pl?gene=F10
TIMELESS	Timeless Circadian Regulator	Protein Coding	38	GC12M056416	4.38398790359497	https://www.genecards.org/cgi-bin/carddisp.pl?gene=TIMELESS
NPR1	Natriuretic Peptide Receptor 1	Protein Coding	46	GC01P153874	4.38035106658936	https://www.genecards.org/cgi-bin/carddisp.pl?gene=NPR1
CYP2R1	Cytochrome P450 Family 2 Subfamily R Member 1	Protein Coding	44	GC11M014877	4.38027667999268	https://www.genecards.org/cgi-bin/carddisp.pl?gene=CYP2R1
HTR1B	5-Hydroxytryptamine Receptor 1B	Protein Coding	42	GC06M077478	4.37131881713867	https://www.genecards.org/cgi-bin/carddisp.pl?gene=HTR1B
GLRX3	Glutaredoxin 3	Protein Coding	39	GC10P130136	4.37119102478027	https://www.genecards.org/cgi-bin/carddisp.pl?gene=GLRX3
GP6	Glycoprotein VI Platelet	Protein Coding	44	GC19M055013	4.36882400512695	https://www.genecards.org/cgi-bin/carddisp.pl?gene=GP6
NR4A1	Nuclear Receptor Subfamily 4 Group A Member 1	Protein Coding	45	GC12P052022	4.3685450553894	https://www.genecards.org/cgi-bin/carddisp.pl?gene=NR4A1
NOD1	Nucleotide Binding Oligomerization Domain Containing 1	Protein Coding	42	GC07M030424	4.36771011352539	https://www.genecards.org/cgi-bin/carddisp.pl?gene=NOD1
PTGES	Prostaglandin E Synthase	Protein Coding	40	GC09M129738	4.36636638641357	https://www.genecards.org/cgi-bin/carddisp.pl?gene=PTGES
CD47	CD47 Molecule	Protein Coding	41	GC03M108043	4.36536598205566	https://www.genecards.org/cgi-bin/carddisp.pl?gene=CD47
LRP2	LDL Receptor Related Protein 2	Protein Coding	47	GC02M169127	4.36355686187744	https://www.genecards.org/cgi-bin/carddisp.pl?gene=LRP2
ATP1A1	ATPase Na+/K+ Transporting Subunit Alpha 1	Protein Coding	48	GC01P116372	4.36343193054199	https://www.genecards.org/cgi-bin/carddisp.pl?gene=ATP1A1
LBP	Lipopolysaccharide Binding Protein	Protein Coding	42	GC20P038346	4.36316394805908	https://www.genecards.org/cgi-bin/carddisp.pl?gene=LBP
RBX1	Ring-Box 1	Protein Coding	41	GC22P040951	4.36156415939331	https://www.genecards.org/cgi-bin/carddisp.pl?gene=RBX1
GNRH1	Gonadotropin Releasing Hormone 1	Protein Coding	39	GC08M025419	4.36150360107422	https://www.genecards.org/cgi-bin/carddisp.pl?gene=GNRH1
HTR2B	5-Hydroxytryptamine Receptor 2B	Protein Coding	41	GC02M231108	4.36134147644043	https://www.genecards.org/cgi-bin/carddisp.pl?gene=HTR2B
ENTPD1	Ectonucleoside Triphosphate Diphosphohydrolase 1	Protein Coding	46	GC10P095711	4.35764503479004	https://www.genecards.org/cgi-bin/carddisp.pl?gene=ENTPD1
OPRD1	Opioid Receptor Delta 1	Protein Coding	42	GC01P028812	4.35598087310791	https://www.genecards.org/cgi-bin/carddisp.pl?gene=OPRD1
ADIPOR1	Adiponectin Receptor 1	Protein Coding	43	GC01M202940	4.35556173324585	https://www.genecards.org/cgi-bin/carddisp.pl?gene=ADIPOR1
PPA1	Inorganic Pyrophosphatase 1	Protein Coding	40	GC10M070202	4.35449409484863	https://www.genecards.org/cgi-bin/carddisp.pl?gene=PPA1
CXCL9	C-X-C Motif Chemokine Ligand 9	Protein Coding	37	GC04M076001	4.35329627990723	https://www.genecards.org/cgi-bin/carddisp.pl?gene=CXCL9
ACP5	Acid Phosphatase 5, Tartrate Resistant	Protein Coding	45	GC19M011574	4.34956979751587	https://www.genecards.org/cgi-bin/carddisp.pl?gene=ACP5
FANCC	FA Complementation Group C	Protein Coding	46	GC09M095099	4.34716415405273	https://www.genecards.org/cgi-bin/carddisp.pl?gene=FANCC
ALDOA	Aldolase, Fructose-Bisphosphate A	Protein Coding	46	GC16P030064	4.3470573425293	https://www.genecards.org/cgi-bin/carddisp.pl?gene=ALDOA
TBCD	Tubulin Folding Cofactor D	Protein Coding	40	GC17P082752	4.34135103225708	https://www.genecards.org/cgi-bin/carddisp.pl?gene=TBCD
GUSB	Glucuronidase Beta	Protein Coding	46	GC07M065960	4.33970594406128	https://www.genecards.org/cgi-bin/carddisp.pl?gene=GUSB
NUP62	Nucleoporin 62	Protein Coding	43	GC19M049906	4.3396167755127	https://www.genecards.org/cgi-bin/carddisp.pl?gene=NUP62
GNAI1	G Protein Subunit Alpha I1	Protein Coding	44	GC07P079769	4.33813810348511	https://www.genecards.org/cgi-bin/carddisp.pl?gene=GNAI1
ACAN	Aggrecan	Protein Coding	46	GC15P118102	4.33671474456787	https://www.genecards.org/cgi-bin/carddisp.pl?gene=ACAN
MPV17	Mitochondrial Inner Membrane Protein MPV17	Protein Coding	41	GC02M027309	4.33404493331909	https://www.genecards.org/cgi-bin/carddisp.pl?gene=MPV17
NUDT15	Nudix Hydrolase 15	Protein Coding	38	GC13P048037	4.33398628234863	https://www.genecards.org/cgi-bin/carddisp.pl?gene=NUDT15
ACSL3	Acyl-CoA Synthetase Long Chain Family Member 3	Protein Coding	39	GC02P222860	4.32761096954346	https://www.genecards.org/cgi-bin/carddisp.pl?gene=ACSL3
GAD2	Glutamate Decarboxylase 2	Protein Coding	42	GC10P026216	4.32691383361816	https://www.genecards.org/cgi-bin/carddisp.pl?gene=GAD2
GATA4	GATA Binding Protein 4	Protein Coding	46	GC08P011676	4.32680225372314	https://www.genecards.org/cgi-bin/carddisp.pl?gene=GATA4
ATG4B	Autophagy Related 4B Cysteine Peptidase	Protein Coding	40	GC02P241637	4.32497787475586	https://www.genecards.org/cgi-bin/carddisp.pl?gene=ATG4B
CX3CR1	C-X3-C Motif Chemokine Receptor 1	Protein Coding	42	GC03M039279	4.32300043106079	https://www.genecards.org/cgi-bin/carddisp.pl?gene=CX3CR1
HSPH1	Heat Shock Protein Family H (Hsp110) Member 1	Protein Coding	41	GC13M031134	4.32281112670898	https://www.genecards.org/cgi-bin/carddisp.pl?gene=HSPH1
SHH	Sonic Hedgehog Signaling Molecule	Protein Coding	48	GC07M155799	4.32120704650879	https://www.genecards.org/cgi-bin/carddisp.pl?gene=SHH
DHODH	Dihydroorotate Dehydrogenase (Quinone)	Protein Coding	45	GC16P072008	4.32067394256592	https://www.genecards.org/cgi-bin/carddisp.pl?gene=DHODH
JPH2	Junctophilin 2	Protein Coding	40	GC20M044111	4.31562089920044	https://www.genecards.org/cgi-bin/carddisp.pl?gene=JPH2
ACAD8	Acyl-CoA Dehydrogenase Family Member 8	Protein Coding	42	GC11P134253	4.30991220474243	https://www.genecards.org/cgi-bin/carddisp.pl?gene=ACAD8
IBA57	Iron-Sulfur Cluster Assembly Factor IBA57	Protein Coding	34	GC01P228165	4.3026967048645	https://www.genecards.org/cgi-bin/carddisp.pl?gene=IBA57
TRPC1	Transient Receptor Potential Cation Channel Subfamily C Member 1	Protein Coding	40	GC03P142724	4.30059385299683	https://www.genecards.org/cgi-bin/carddisp.pl?gene=TRPC1
MIR155	MicroRNA 155	RNA Gene	21	GC21P025573	4.29727554321289	https://www.genecards.org/cgi-bin/carddisp.pl?gene=MIR155
BMPR2	Bone Morphogenetic Protein Receptor Type 2	Protein Coding	48	GC02P202376	4.29712009429932	https://www.genecards.org/cgi-bin/carddisp.pl?gene=BMPR2
LOC111258525	NOS1 1f And 1g Alternate Promoter Region	Biological Region	2	GC12P117361	4.29691600799561	https://www.genecards.org/cgi-bin/carddisp.pl?gene=LOC111258525
GNAQ	G Protein Subunit Alpha Q	Protein Coding	48	GC09M077716	4.29459095001221	https://www.genecards.org/cgi-bin/carddisp.pl?gene=GNAQ
UGT1A8	UDP Glucuronosyltransferase Family 1 Member A8	Protein Coding	36	GC02P233618	4.29204559326172	https://www.genecards.org/cgi-bin/carddisp.pl?gene=UGT1A8
PNMT	Phenylethanolamine N-Methyltransferase	Protein Coding	42	GC17P039667	4.28163719177246	https://www.genecards.org/cgi-bin/carddisp.pl?gene=PNMT
CCL17	C-C Motif Chemokine Ligand 17	Protein Coding	38	GC16P057414	4.27965354919434	https://www.genecards.org/cgi-bin/carddisp.pl?gene=CCL17
CD55	CD55 Molecule (Cromer Blood Group)	Protein Coding	45	GC01P207321	4.27946186065674	https://www.genecards.org/cgi-bin/carddisp.pl?gene=CD55
HSD11B2	Hydroxysteroid 11-Beta Dehydrogenase 2	Protein Coding	45	GC16P067433	4.27668428421021	https://www.genecards.org/cgi-bin/carddisp.pl?gene=HSD11B2
WARS1	Tryptophanyl-TRNA Synthetase 1	Protein Coding	36	GC14M101280	4.27249050140381	https://www.genecards.org/cgi-bin/carddisp.pl?gene=WARS1
LEPR	Leptin Receptor	Protein Coding	48	GC01P065421	4.27021837234497	https://www.genecards.org/cgi-bin/carddisp.pl?gene=LEPR
GAP43	Growth Associated Protein 43	Protein Coding	41	GC03P115623	4.26909399032593	https://www.genecards.org/cgi-bin/carddisp.pl?gene=GAP43
NCAM1	Neural Cell Adhesion Molecule 1	Protein Coding	45	GC11P112961	4.26581144332886	https://www.genecards.org/cgi-bin/carddisp.pl?gene=NCAM1
NSF	N-Ethylmaleimide Sensitive Factor, Vesicle Fusing ATPase	Protein Coding	44	GC17P046590	4.26487350463867	https://www.genecards.org/cgi-bin/carddisp.pl?gene=NSF
TFAP2A	Transcription Factor AP-2 Alpha	Protein Coding	45	GC06M010393	4.25836420059204	https://www.genecards.org/cgi-bin/carddisp.pl?gene=TFAP2A
NMRAL1	NmrA Like Redox Sensor 1	Protein Coding	34	GC16M004461	4.25694751739502	https://www.genecards.org/cgi-bin/carddisp.pl?gene=NMRAL1
NUDT5	Nudix Hydrolase 5	Protein Coding	38	GC10M012165	4.25250959396362	https://www.genecards.org/cgi-bin/carddisp.pl?gene=NUDT5
PPM1D	Protein Phosphatase, Mg2+/Mn2+ Dependent 1D	Protein Coding	46	GC17P060600	4.25036907196045	https://www.genecards.org/cgi-bin/carddisp.pl?gene=PPM1D
RECQL	RecQ Like Helicase	Protein Coding	40	GC12M021468	4.25014591217041	https://www.genecards.org/cgi-bin/carddisp.pl?gene=RECQL
GNAS	GNAS Complex Locus	Protein Coding	49	GC20P058839	4.2501072883606	https://www.genecards.org/cgi-bin/carddisp.pl?gene=GNAS
SLC12A2	Solute Carrier Family 12 Member 2	Protein Coding	48	GC05P128083	4.24917221069336	https://www.genecards.org/cgi-bin/carddisp.pl?gene=SLC12A2
ALDH1L1	Aldehyde Dehydrogenase 1 Family Member L1	Protein Coding	38	GC03M126103	4.24882411956787	https://www.genecards.org/cgi-bin/carddisp.pl?gene=ALDH1L1
OTC	Ornithine Transcarbamylase	Protein Coding	45	GC0XP038353	4.24434089660645	https://www.genecards.org/cgi-bin/carddisp.pl?gene=OTC
TACR2	Tachykinin Receptor 2	Protein Coding	41	GC10M069403	4.24431228637695	https://www.genecards.org/cgi-bin/carddisp.pl?gene=TACR2
FABP1	Fatty Acid Binding Protein 1	Protein Coding	42	GC02M088122	4.24309921264648	https://www.genecards.org/cgi-bin/carddisp.pl?gene=FABP1
SLC9A1	Solute Carrier Family 9 Member A1	Protein Coding	49	GC01M027135	4.24299430847168	https://www.genecards.org/cgi-bin/carddisp.pl?gene=SLC9A1
H4-16	H4 Histone 16	Protein Coding	30	GC12M021175	4.23910617828369	https://www.genecards.org/cgi-bin/carddisp.pl?gene=H4-16
SLC25A5	Solute Carrier Family 25 Member 5	Protein Coding	42	GC0XP119468	4.23813533782959	https://www.genecards.org/cgi-bin/carddisp.pl?gene=SLC25A5
ITGB4	Integrin Subunit Beta 4	Protein Coding	47	GC17P075721	4.23774147033691	https://www.genecards.org/cgi-bin/carddisp.pl?gene=ITGB4
RELB	RELB Proto-Oncogene, NF-KB Subunit	Protein Coding	43	GC19P066884	4.2351713180542	https://www.genecards.org/cgi-bin/carddisp.pl?gene=RELB
NDUFB7	NADH:Ubiquinone Oxidoreductase Subunit B7	Protein Coding	38	GC19M014566	4.23457431793213	https://www.genecards.org/cgi-bin/carddisp.pl?gene=NDUFB7
CKM	Creatine Kinase, M-Type	Protein Coding	42	GC19M045306	4.23195219039917	https://www.genecards.org/cgi-bin/carddisp.pl?gene=CKM
MATN1	Matrilin 1	Protein Coding	40	GC01M030711	4.23120307922363	https://www.genecards.org/cgi-bin/carddisp.pl?gene=MATN1
THPO	Thrombopoietin	Protein Coding	42	GC03M184371	4.23108243942261	https://www.genecards.org/cgi-bin/carddisp.pl?gene=THPO
RAP1A	RAP1A, Member Of RAS Oncogene Family	Protein Coding	43	GC01P111542	4.22654008865356	https://www.genecards.org/cgi-bin/carddisp.pl?gene=RAP1A
XRCC5	X-Ray Repair Cross Complementing 5	Protein Coding	42	GC02P216107	4.22533702850342	https://www.genecards.org/cgi-bin/carddisp.pl?gene=XRCC5
ZNRD1ASP	Zinc Ribbon Domain Containing 1 Antisense, Pseudogene	Pseudogene	15	GC06M068842	4.22252416610718	https://www.genecards.org/cgi-bin/carddisp.pl?gene=ZNRD1ASP
KAT2B	Lysine Acetyltransferase 2B	Protein Coding	46	GC03P020043	4.22101879119873	https://www.genecards.org/cgi-bin/carddisp.pl?gene=KAT2B
GP1BA	Glycoprotein Ib Platelet Subunit Alpha	Protein Coding	45	GC17P004932	4.21883678436279	https://www.genecards.org/cgi-bin/carddisp.pl?gene=GP1BA
GRM1	Glutamate Metabotropic Receptor 1	Protein Coding	49	GC06P145973	4.21691370010376	https://www.genecards.org/cgi-bin/carddisp.pl?gene=GRM1
ORAI1	ORAI Calcium Release-Activated Calcium Modulator 1	Protein Coding	42	GC12P126225	4.21565246582031	https://www.genecards.org/cgi-bin/carddisp.pl?gene=ORAI1
MIR29A	MicroRNA 29a	RNA Gene	22	GC07M130876	4.21134185791016	https://www.genecards.org/cgi-bin/carddisp.pl?gene=MIR29A
HNRNPA1	Heterogeneous Nuclear Ribonucleoprotein A1	Protein Coding	44	GC12P054280	4.20614290237427	https://www.genecards.org/cgi-bin/carddisp.pl?gene=HNRNPA1
SLC6A6	Solute Carrier Family 6 Member 6	Protein Coding	44	GC03P014402	4.20239973068237	https://www.genecards.org/cgi-bin/carddisp.pl?gene=SLC6A6
RLBP1	Retinaldehyde Binding Protein 1	Protein Coding	44	GC15M089209	4.20168209075928	https://www.genecards.org/cgi-bin/carddisp.pl?gene=RLBP1
RARS2	Arginyl-TRNA Synthetase 2, Mitochondrial	Protein Coding	42	GC06M087514	4.19954204559326	https://www.genecards.org/cgi-bin/carddisp.pl?gene=RARS2
DIABLO	Diablo IAP-Binding Mitochondrial Protein	Protein Coding	45	GC12M122300	4.19819927215576	https://www.genecards.org/cgi-bin/carddisp.pl?gene=DIABLO
NF1	Neurofibromin 1	Protein Coding	46	GC17P031094	4.19717693328857	https://www.genecards.org/cgi-bin/carddisp.pl?gene=NF1
FBH1	F-Box DNA Helicase 1	Protein Coding	26	GC10P005889	4.19601392745972	https://www.genecards.org/cgi-bin/carddisp.pl?gene=FBH1
HABP4	Hyaluronan Binding Protein 4	Protein Coding	36	GC09P096450	4.19568109512329	https://www.genecards.org/cgi-bin/carddisp.pl?gene=HABP4
AHCYL1	Adenosylhomocysteinase Like 1	Protein Coding	42	GC01P109984	4.19535207748413	https://www.genecards.org/cgi-bin/carddisp.pl?gene=AHCYL1
SNRPN	Small Nuclear Ribonucleoprotein Polypeptide N	Protein Coding	42	GC15P024823	4.19377136230469	https://www.genecards.org/cgi-bin/carddisp.pl?gene=SNRPN
FBXW7	F-Box And WD Repeat Domain Containing 7	Protein Coding	43	GC04M152321	4.19191980361938	https://www.genecards.org/cgi-bin/carddisp.pl?gene=FBXW7
NDUFA7	NADH:Ubiquinone Oxidoreductase Subunit A7	Protein Coding	36	GC19M008308	4.18896007537842	https://www.genecards.org/cgi-bin/carddisp.pl?gene=NDUFA7
LOC107133510	Origin Of Replication At HBB	Biological Region	3	GC11P005222	4.1887845993042	https://www.genecards.org/cgi-bin/carddisp.pl?gene=LOC107133510
ADAM17	ADAM Metallopeptidase Domain 17	Protein Coding	49	GC02M009488	4.18676662445068	https://www.genecards.org/cgi-bin/carddisp.pl?gene=ADAM17
KCNN3	Potassium Calcium-Activated Channel Subfamily N Member 3	Protein Coding	43	GC01M154697	4.18617725372314	https://www.genecards.org/cgi-bin/carddisp.pl?gene=KCNN3
LGALS1	Galectin 1	Protein Coding	41	GC22P037675	4.18592882156372	https://www.genecards.org/cgi-bin/carddisp.pl?gene=LGALS1
CALB2	Calbindin 2	Protein Coding	39	GC16P071358	4.18023681640625	https://www.genecards.org/cgi-bin/carddisp.pl?gene=CALB2
PPP1R9B	Protein Phosphatase 1 Regulatory Subunit 9B	Protein Coding	39	GC17M050133	4.17969799041748	https://www.genecards.org/cgi-bin/carddisp.pl?gene=PPP1R9B
MFN1	Mitofusin 1	Protein Coding	41	GC03P179347	4.17862510681152	https://www.genecards.org/cgi-bin/carddisp.pl?gene=MFN1
MMAA	Metabolism Of Cobalamin Associated A	Protein Coding	39	GC04P145607	4.17734479904175	https://www.genecards.org/cgi-bin/carddisp.pl?gene=MMAA
ITIH4	Inter-Alpha-Trypsin Inhibitor Heavy Chain 4	Protein Coding	42	GC03M052812	4.17703199386597	https://www.genecards.org/cgi-bin/carddisp.pl?gene=ITIH4
HNRNPK	Heterogeneous Nuclear Ribonucleoprotein K	Protein Coding	43	GC09M093950	4.17479181289673	https://www.genecards.org/cgi-bin/carddisp.pl?gene=HNRNPK
VEGFC	Vascular Endothelial Growth Factor C	Protein Coding	45	GC04M176683	4.17394161224365	https://www.genecards.org/cgi-bin/carddisp.pl?gene=VEGFC
GPD1L	Glycerol-3-Phosphate Dehydrogenase 1 Like	Protein Coding	41	GC03P032123	4.17259216308594	https://www.genecards.org/cgi-bin/carddisp.pl?gene=GPD1L
LIMA1	LIM Domain And Actin Binding 1	Protein Coding	38	GC12M050175	4.17205858230591	https://www.genecards.org/cgi-bin/carddisp.pl?gene=LIMA1
NCL	Nucleolin	Protein Coding	41	GC02M231453	4.17153692245483	https://www.genecards.org/cgi-bin/carddisp.pl?gene=NCL
GRIA1	Glutamate Ionotropic Receptor AMPA Type Subunit 1	Protein Coding	47	GC05P153467	4.1688060760498	https://www.genecards.org/cgi-bin/carddisp.pl?gene=GRIA1
TP63	Tumor Protein P63	Protein Coding	46	GC03P189598	4.16840028762817	https://www.genecards.org/cgi-bin/carddisp.pl?gene=TP63
MTF1	Metal Regulatory Transcription Factor 1	Protein Coding	40	GC01M037810	4.16812515258789	https://www.genecards.org/cgi-bin/carddisp.pl?gene=MTF1
SDC4	Syndecan 4	Protein Coding	42	GC20M045325	4.16578674316406	https://www.genecards.org/cgi-bin/carddisp.pl?gene=SDC4
BAG6	BAG Cochaperone 6	Protein Coding	36	GC06M031639	4.1601095199585	https://www.genecards.org/cgi-bin/carddisp.pl?gene=BAG6
MIR195	MicroRNA 195	RNA Gene	20	GC17M007018	4.1591944694519	https://www.genecards.org/cgi-bin/carddisp.pl?gene=MIR195
ADORA1	Adenosine A1 Receptor	Protein Coding	45	GC01P203090	4.15701341629028	https://www.genecards.org/cgi-bin/carddisp.pl?gene=ADORA1
PRKACA	Protein Kinase CAMP-Activated Catalytic Subunit Alpha	Protein Coding	49	GC19M014497	4.15342140197754	https://www.genecards.org/cgi-bin/carddisp.pl?gene=PRKACA
LALBA	Lactalbumin Alpha	Protein Coding	38	GC12M048567	4.14786052703857	https://www.genecards.org/cgi-bin/carddisp.pl?gene=LALBA
GLB1	Galactosidase Beta 1	Protein Coding	47	GC03M032963	4.14740037918091	https://www.genecards.org/cgi-bin/carddisp.pl?gene=GLB1
MYB	MYB Proto-Oncogene, Transcription Factor	Protein Coding	48	GC06P135180	4.14497709274292	https://www.genecards.org/cgi-bin/carddisp.pl?gene=MYB
HAMP	Hepcidin Antimicrobial Peptide	Protein Coding	42	GC19P066535	4.14426898956299	https://www.genecards.org/cgi-bin/carddisp.pl?gene=HAMP
MYBPC3	Myosin Binding Protein C3	Protein Coding	45	GC11M089363	4.1439847946167	https://www.genecards.org/cgi-bin/carddisp.pl?gene=MYBPC3
SLC40A1	Solute Carrier Family 40 Member 1	Protein Coding	44	GC02M189560	4.14370632171631	https://www.genecards.org/cgi-bin/carddisp.pl?gene=SLC40A1
RUVBL2	RuvB Like AAA ATPase 2	Protein Coding	43	GC19P048993	4.1382942199707	https://www.genecards.org/cgi-bin/carddisp.pl?gene=RUVBL2
STING1	Stimulator Of Interferon Response CGAMP Interactor 1	Protein Coding	32	GC05M139476	4.13398838043213	https://www.genecards.org/cgi-bin/carddisp.pl?gene=STING1
CDC37	Cell Division Cycle 37, HSP90 Cochaperone	Protein Coding	40	GC19M010391	4.13142013549805	https://www.genecards.org/cgi-bin/carddisp.pl?gene=CDC37
CALCRL	Calcitonin Receptor Like Receptor	Protein Coding	44	GC02M187341	4.12889337539673	https://www.genecards.org/cgi-bin/carddisp.pl?gene=CALCRL
LMNB1	Lamin B1	Protein Coding	45	GC05P126776	4.12828922271729	https://www.genecards.org/cgi-bin/carddisp.pl?gene=LMNB1
PTGIR	Prostaglandin I2 Receptor	Protein Coding	45	GC19M065976	4.12825584411621	https://www.genecards.org/cgi-bin/carddisp.pl?gene=PTGIR
NRAS	NRAS Proto-Oncogene, GTPase	Protein Coding	47	GC01M114704	4.12704658508301	https://www.genecards.org/cgi-bin/carddisp.pl?gene=NRAS
UBE2D3	Ubiquitin Conjugating Enzyme E2 D3	Protein Coding	44	GC04M102794	4.12207651138306	https://www.genecards.org/cgi-bin/carddisp.pl?gene=UBE2D3
ABCB10	ATP Binding Cassette Subfamily B Member 10	Protein Coding	40	GC01M229516	4.12176370620728	https://www.genecards.org/cgi-bin/carddisp.pl?gene=ABCB10
INPP5D	Inositol Polyphosphate-5-Phosphatase D	Protein Coding	44	GC02P233059	4.12004661560059	https://www.genecards.org/cgi-bin/carddisp.pl?gene=INPP5D
KARS1	Lysyl-TRNA Synthetase 1	Protein Coding	37	GC16M075750	4.11900568008423	https://www.genecards.org/cgi-bin/carddisp.pl?gene=KARS1
USP9X	Ubiquitin Specific Peptidase 9 X-Linked	Protein Coding	46	GC0XP041085	4.11806535720825	https://www.genecards.org/cgi-bin/carddisp.pl?gene=USP9X
TIPIN	TIMELESS Interacting Protein	Protein Coding	37	GC15M066336	4.11587238311768	https://www.genecards.org/cgi-bin/carddisp.pl?gene=TIPIN
B2M	Beta-2-Microglobulin	Protein Coding	46	GC15P044711	4.11391353607178	https://www.genecards.org/cgi-bin/carddisp.pl?gene=B2M
UNC45B	Unc-45 Myosin Chaperone B	Protein Coding	39	GC17P055180	4.11377859115601	https://www.genecards.org/cgi-bin/carddisp.pl?gene=UNC45B
SLC2A3	Solute Carrier Family 2 Member 3	Protein Coding	46	GC12M007919	4.11372375488281	https://www.genecards.org/cgi-bin/carddisp.pl?gene=SLC2A3
XPC	XPC Complex Subunit, DNA Damage Recognition And Repair Factor	Protein Coding	45	GC03M020719	4.11230802536011	https://www.genecards.org/cgi-bin/carddisp.pl?gene=XPC
FOXP2	Forkhead Box P2	Protein Coding	43	GC07P114086	4.11125421524048	https://www.genecards.org/cgi-bin/carddisp.pl?gene=FOXP2
SMPD4	Sphingomyelin Phosphodiesterase 4	Protein Coding	38	GC02M130151	4.10940837860107	https://www.genecards.org/cgi-bin/carddisp.pl?gene=SMPD4
PGK1	Phosphoglycerate Kinase 1	Protein Coding	47	GC0XP077994	4.10717296600342	https://www.genecards.org/cgi-bin/carddisp.pl?gene=PGK1
IL18R1	Interleukin 18 Receptor 1	Protein Coding	41	GC02P102311	4.10162782669067	https://www.genecards.org/cgi-bin/carddisp.pl?gene=IL18R1
PLA2G3	Phospholipase A2 Group III	Protein Coding	37	GC22M057204	4.1011209487915	https://www.genecards.org/cgi-bin/carddisp.pl?gene=PLA2G3
FBXW11	F-Box And WD Repeat Domain Containing 11	Protein Coding	42	GC05M171861	4.09458351135254	https://www.genecards.org/cgi-bin/carddisp.pl?gene=FBXW11
AMPD1	Adenosine Monophosphate Deaminase 1	Protein Coding	45	GC01M114673	4.09185934066772	https://www.genecards.org/cgi-bin/carddisp.pl?gene=AMPD1
ETV5	ETS Variant Transcription Factor 5	Protein Coding	38	GC03M186046	4.08779811859131	https://www.genecards.org/cgi-bin/carddisp.pl?gene=ETV5
HK2	Hexokinase 2	Protein Coding	45	GC02P074833	4.0868091583252	https://www.genecards.org/cgi-bin/carddisp.pl?gene=HK2
ADAMTSL1	ADAMTS Like 1	Protein Coding	41	GC09P017906	4.08270978927612	https://www.genecards.org/cgi-bin/carddisp.pl?gene=ADAMTSL1
GHSR	Growth Hormone Secretagogue Receptor	Protein Coding	45	GC03M172443	4.07863521575928	https://www.genecards.org/cgi-bin/carddisp.pl?gene=GHSR
S100A13	S100 Calcium Binding Protein A13	Protein Coding	36	GC01M153618	4.0755090713501	https://www.genecards.org/cgi-bin/carddisp.pl?gene=S100A13
SIRT4	Sirtuin 4	Protein Coding	39	GC12P120291	4.07465648651123	https://www.genecards.org/cgi-bin/carddisp.pl?gene=SIRT4
AMPD3	Adenosine Monophosphate Deaminase 3	Protein Coding	44	GC11P010309	4.07464408874512	https://www.genecards.org/cgi-bin/carddisp.pl?gene=AMPD3
RPE65	Retinoid Isomerohydrolase RPE65	Protein Coding	44	GC01M068428	4.07387256622314	https://www.genecards.org/cgi-bin/carddisp.pl?gene=RPE65
APOC3	Apolipoprotein C3	Protein Coding	44	GC11P116829	4.07095718383789	https://www.genecards.org/cgi-bin/carddisp.pl?gene=APOC3
SESN3	Sestrin 3	Protein Coding	37	GC11M096560	4.06471490859985	https://www.genecards.org/cgi-bin/carddisp.pl?gene=SESN3
CR1	Complement C3b/C4b Receptor 1 (Knops Blood Group)	Protein Coding	45	GC01P207496	4.0635404586792	https://www.genecards.org/cgi-bin/carddisp.pl?gene=CR1
PAFAH2	Platelet Activating Factor Acetylhydrolase 2	Protein Coding	37	GC01M025971	4.05991554260254	https://www.genecards.org/cgi-bin/carddisp.pl?gene=PAFAH2
CDK9	Cyclin Dependent Kinase 9	Protein Coding	44	GC09P128023	4.05965805053711	https://www.genecards.org/cgi-bin/carddisp.pl?gene=CDK9
ERMP1	Endoplasmic Reticulum Metallopeptidase 1	Protein Coding	35	GC09M005749	4.05910587310791	https://www.genecards.org/cgi-bin/carddisp.pl?gene=ERMP1
ITGAX	Integrin Subunit Alpha X	Protein Coding	44	GC16P041137	4.05592250823975	https://www.genecards.org/cgi-bin/carddisp.pl?gene=ITGAX
NDUFA5	NADH:Ubiquinone Oxidoreductase Subunit A5	Protein Coding	40	GC07M123536	4.0534029006958	https://www.genecards.org/cgi-bin/carddisp.pl?gene=NDUFA5
AK4	Adenylate Kinase 4	Protein Coding	39	GC01P065147	4.05113124847412	https://www.genecards.org/cgi-bin/carddisp.pl?gene=AK4
CERKL	Ceramide Kinase Like	Protein Coding	39	GC02M181536	4.04999256134033	https://www.genecards.org/cgi-bin/carddisp.pl?gene=CERKL
CD34	CD34 Molecule	Protein Coding	42	GC01M207880	4.04908323287964	https://www.genecards.org/cgi-bin/carddisp.pl?gene=CD34
AGAP3	ArfGAP With GTPase Domain, Ankyrin Repeat And PH Domain 3	Protein Coding	34	GC07P151085	4.04851245880127	https://www.genecards.org/cgi-bin/carddisp.pl?gene=AGAP3
ADNP2	ADNP Homeobox 2	Protein Coding	32	GC18P080109	4.04734659194946	https://www.genecards.org/cgi-bin/carddisp.pl?gene=ADNP2
TSC1	TSC Complex Subunit 1	Protein Coding	45	GC09M132891	4.04689407348633	https://www.genecards.org/cgi-bin/carddisp.pl?gene=TSC1
UTRN	Utrophin	Protein Coding	40	GC06P144285	4.04664707183838	https://www.genecards.org/cgi-bin/carddisp.pl?gene=UTRN
NONO	Non-POU Domain Containing Octamer Binding	Protein Coding	43	GC0XP071255	4.04539728164673	https://www.genecards.org/cgi-bin/carddisp.pl?gene=NONO
SOAT1	Sterol O-Acyltransferase 1	Protein Coding	43	GC01P179262	4.04460620880127	https://www.genecards.org/cgi-bin/carddisp.pl?gene=SOAT1
CLCN1	Chloride Voltage-Gated Channel 1	Protein Coding	44	GC07P143316	4.04327821731567	https://www.genecards.org/cgi-bin/carddisp.pl?gene=CLCN1
PPP1CC	Protein Phosphatase 1 Catalytic Subunit Gamma	Protein Coding	43	GC12M110709	4.04071140289307	https://www.genecards.org/cgi-bin/carddisp.pl?gene=PPP1CC
UFL1	UFM1 Specific Ligase 1	Protein Coding	34	GC06P096521	4.03937005996704	https://www.genecards.org/cgi-bin/carddisp.pl?gene=UFL1
LOC107372315	OSGEP/APEX1 Bi-Directional Promoter Region	Biological Region	3	GC14P032418	4.03796482086182	https://www.genecards.org/cgi-bin/carddisp.pl?gene=LOC107372315
PEX12	Peroxisomal Biogenesis Factor 12	Protein Coding	39	GC17M035574	4.03463220596313	https://www.genecards.org/cgi-bin/carddisp.pl?gene=PEX12
KIF1B	Kinesin Family Member 1B	Protein Coding	43	GC01P010210	4.03290796279907	https://www.genecards.org/cgi-bin/carddisp.pl?gene=KIF1B
ATP7A	ATPase Copper Transporting Alpha	Protein Coding	45	GC0XP077993	4.02757835388184	https://www.genecards.org/cgi-bin/carddisp.pl?gene=ATP7A
COX15	Cytochrome C Oxidase Assembly Homolog COX15	Protein Coding	41	GC10M099696	4.02603387832642	https://www.genecards.org/cgi-bin/carddisp.pl?gene=COX15
EPOR	Erythropoietin Receptor	Protein Coding	46	GC19M011377	4.02542638778687	https://www.genecards.org/cgi-bin/carddisp.pl?gene=EPOR
YAP1	Yes1 Associated Transcriptional Regulator	Protein Coding	45	GC11P102110	4.0207462310791	https://www.genecards.org/cgi-bin/carddisp.pl?gene=YAP1
PDGFRA	Platelet Derived Growth Factor Receptor Alpha	Protein Coding	51	GC04P054229	4.02066802978516	https://www.genecards.org/cgi-bin/carddisp.pl?gene=PDGFRA
NFKB2	Nuclear Factor Kappa B Subunit 2	Protein Coding	49	GC10P102394	4.02010774612427	https://www.genecards.org/cgi-bin/carddisp.pl?gene=NFKB2
AZIN2	Antizyme Inhibitor 2	Protein Coding	34	GC01P033081	4.01981258392334	https://www.genecards.org/cgi-bin/carddisp.pl?gene=AZIN2
EDN3	Endothelin 3	Protein Coding	45	GC20P059300	4.01120662689209	https://www.genecards.org/cgi-bin/carddisp.pl?gene=EDN3
MPG	N-Methylpurine DNA Glycosylase	Protein Coding	39	GC16P011593	4.00972461700439	https://www.genecards.org/cgi-bin/carddisp.pl?gene=MPG
AMACR	Alpha-Methylacyl-CoA Racemase	Protein Coding	45	GC05M033986	4.00785875320435	https://www.genecards.org/cgi-bin/carddisp.pl?gene=AMACR
RIPK1	Receptor Interacting Serine/Threonine Kinase 1	Protein Coding	46	GC06P003275	4.00655937194824	https://www.genecards.org/cgi-bin/carddisp.pl?gene=RIPK1
RC3H2	Ring Finger And CCCH-Type Domains 2	Protein Coding	33	GC09M122844	4.00620317459106	https://www.genecards.org/cgi-bin/carddisp.pl?gene=RC3H2
KRT1	Keratin 1	Protein Coding	45	GC12M052674	4.00446033477783	https://www.genecards.org/cgi-bin/carddisp.pl?gene=KRT1
FOXC1	Forkhead Box C1	Protein Coding	41	GC06P001610	3.99913597106934	https://www.genecards.org/cgi-bin/carddisp.pl?gene=FOXC1
MRE11	MRE11 Homolog, Double Strand Break Repair Nuclease	Protein Coding	39	GC11M096553	3.99464225769043	https://www.genecards.org/cgi-bin/carddisp.pl?gene=MRE11
EIF2B2	Eukaryotic Translation Initiation Factor 2B Subunit Beta	Protein Coding	44	GC14P075002	3.99157667160034	https://www.genecards.org/cgi-bin/carddisp.pl?gene=EIF2B2
NDUFA4L2	NDUFA4 Mitochondrial Complex Associated Like 2	Protein Coding	35	GC12M057234	3.9864239692688	https://www.genecards.org/cgi-bin/carddisp.pl?gene=NDUFA4L2
UBE2I	Ubiquitin Conjugating Enzyme E2 I	Protein Coding	45	GC16P011636	3.98455142974854	https://www.genecards.org/cgi-bin/carddisp.pl?gene=UBE2I
TTF2	Transcription Termination Factor 2	Protein Coding	39	GC01P117060	3.98246479034424	https://www.genecards.org/cgi-bin/carddisp.pl?gene=TTF2
UBA1	Ubiquitin Like Modifier Activating Enzyme 1	Protein Coding	45	GC0XP047190	3.98065114021301	https://www.genecards.org/cgi-bin/carddisp.pl?gene=UBA1
NDUFAF6	NADH:Ubiquinone Oxidoreductase Complex Assembly Factor 6	Protein Coding	33	GC08P094895	3.97914409637451	https://www.genecards.org/cgi-bin/carddisp.pl?gene=NDUFAF6
KLHDC10	Kelch Domain Containing 10	Protein Coding	32	GC07P130070	3.97588491439819	https://www.genecards.org/cgi-bin/carddisp.pl?gene=KLHDC10
RPL11	Ribosomal Protein L11	Protein Coding	46	GC01P023691	3.9758358001709	https://www.genecards.org/cgi-bin/carddisp.pl?gene=RPL11
PDE9A	Phosphodiesterase 9A	Protein Coding	41	GC21P042653	3.97490739822388	https://www.genecards.org/cgi-bin/carddisp.pl?gene=PDE9A
LOC106099062	HBB Recombination Region	Biological Region	3	GC11P005358	3.9742431640625	https://www.genecards.org/cgi-bin/carddisp.pl?gene=LOC106099062
TXNDC2	Thioredoxin Domain Containing 2	Protein Coding	35	GC18P009885	3.97399163246155	https://www.genecards.org/cgi-bin/carddisp.pl?gene=TXNDC2
ADD1	Adducin 1	Protein Coding	44	GC04P002855	3.97397351264954	https://www.genecards.org/cgi-bin/carddisp.pl?gene=ADD1
DERL1	Derlin 1	Protein Coding	36	GC08M123013	3.97133302688599	https://www.genecards.org/cgi-bin/carddisp.pl?gene=DERL1
GPHN	Gephyrin	Protein Coding	46	GC14P066507	3.96997356414795	https://www.genecards.org/cgi-bin/carddisp.pl?gene=GPHN
MYOC	Myocilin	Protein Coding	41	GC01M171604	3.96746230125427	https://www.genecards.org/cgi-bin/carddisp.pl?gene=MYOC
GABPA	GA Binding Protein Transcription Factor Subunit Alpha	Protein Coding	40	GC21P025734	3.96536779403687	https://www.genecards.org/cgi-bin/carddisp.pl?gene=GABPA
AHCY	Adenosylhomocysteinase	Protein Coding	47	GC20M034827	3.96454429626465	https://www.genecards.org/cgi-bin/carddisp.pl?gene=AHCY
PHGDH	Phosphoglycerate Dehydrogenase	Protein Coding	48	GC01P119660	3.96444439888	https://www.genecards.org/cgi-bin/carddisp.pl?gene=PHGDH
YWHAG	Tyrosine 3-Monooxygenase/Tryptophan 5-Monooxygenase Activation Protein Gamma	Protein Coding	47	GC07M076839	3.9605405330658	https://www.genecards.org/cgi-bin/carddisp.pl?gene=YWHAG
BAG5	BAG Cochaperone 5	Protein Coding	40	GC14M103556	3.95805358886719	https://www.genecards.org/cgi-bin/carddisp.pl?gene=BAG5
CYP26A1	Cytochrome P450 Family 26 Subfamily A Member 1	Protein Coding	43	GC10P093073	3.95781779289246	https://www.genecards.org/cgi-bin/carddisp.pl?gene=CYP26A1
F13A1	Coagulation Factor XIII A Chain	Protein Coding	45	GC06M006144	3.95763254165649	https://www.genecards.org/cgi-bin/carddisp.pl?gene=F13A1
MIR132	MicroRNA 132	RNA Gene	22	GC17M002049	3.95601797103882	https://www.genecards.org/cgi-bin/carddisp.pl?gene=MIR132
HMBS	Hydroxymethylbilane Synthase	Protein Coding	42	GC11P119084	3.95415329933167	https://www.genecards.org/cgi-bin/carddisp.pl?gene=HMBS
PLN	Phospholamban	Protein Coding	43	GC06P118548	3.95205926895142	https://www.genecards.org/cgi-bin/carddisp.pl?gene=PLN
ENPP1	Ectonucleotide Pyrophosphatase/Phosphodiesterase 1	Protein Coding	47	GC06P131808	3.95183634757996	https://www.genecards.org/cgi-bin/carddisp.pl?gene=ENPP1
WDR26	WD Repeat Domain 26	Protein Coding	40	GC01M224385	3.95134973526001	https://www.genecards.org/cgi-bin/carddisp.pl?gene=WDR26
MVK	Mevalonate Kinase	Protein Coding	46	GC12P109573	3.94976997375488	https://www.genecards.org/cgi-bin/carddisp.pl?gene=MVK
CACNA1D	Calcium Voltage-Gated Channel Subunit Alpha1 D	Protein Coding	46	GC03P053328	3.94786548614502	https://www.genecards.org/cgi-bin/carddisp.pl?gene=CACNA1D
NFU1	NFU1 Iron-Sulfur Cluster Scaffold	Protein Coding	41	GC02M069395	3.9428379535675	https://www.genecards.org/cgi-bin/carddisp.pl?gene=NFU1
PTP4A2	Protein Tyrosine Phosphatase 4A2	Protein Coding	40	GC01M031909	3.9415020942688	https://www.genecards.org/cgi-bin/carddisp.pl?gene=PTP4A2
UGT1A7	UDP Glucuronosyltransferase Family 1 Member A7	Protein Coding	40	GC02P233681	3.93983912467957	https://www.genecards.org/cgi-bin/carddisp.pl?gene=UGT1A7
CAV2	Caveolin 2	Protein Coding	41	GC07P116287	3.9393196105957	https://www.genecards.org/cgi-bin/carddisp.pl?gene=CAV2
PPP1CB	Protein Phosphatase 1 Catalytic Subunit Beta	Protein Coding	45	GC02P028752	3.93741154670715	https://www.genecards.org/cgi-bin/carddisp.pl?gene=PPP1CB
COX4I2	Cytochrome C Oxidase Subunit 4I2	Protein Coding	40	GC20P031637	3.93592357635498	https://www.genecards.org/cgi-bin/carddisp.pl?gene=COX4I2
KCNB1	Potassium Voltage-Gated Channel Subfamily B Member 1	Protein Coding	45	GC20M049293	3.9357533454895	https://www.genecards.org/cgi-bin/carddisp.pl?gene=KCNB1
TAOK1	TAO Kinase 1	Protein Coding	42	GC17P054955	3.92924022674561	https://www.genecards.org/cgi-bin/carddisp.pl?gene=TAOK1
AAAS	Aladin WD Repeat Nucleoporin	Protein Coding	40	GC12M053307	3.92878532409668	https://www.genecards.org/cgi-bin/carddisp.pl?gene=AAAS
KCNT1	Potassium Sodium-Activated Channel Subfamily T Member 1	Protein Coding	41	GC09P135702	3.92535829544067	https://www.genecards.org/cgi-bin/carddisp.pl?gene=KCNT1
CYP2A13	Cytochrome P450 Family 2 Subfamily A Member 13	Protein Coding	40	GC19P041088	3.92350101470947	https://www.genecards.org/cgi-bin/carddisp.pl?gene=CYP2A13
PTHLH	Parathyroid Hormone Like Hormone	Protein Coding	45	GC12M027959	3.92312145233154	https://www.genecards.org/cgi-bin/carddisp.pl?gene=PTHLH
INPP5K	Inositol Polyphosphate-5-Phosphatase K	Protein Coding	42	GC17M001494	3.92280721664429	https://www.genecards.org/cgi-bin/carddisp.pl?gene=INPP5K
SLC19A3	Solute Carrier Family 19 Member 3	Protein Coding	45	GC02M227685	3.92215991020203	https://www.genecards.org/cgi-bin/carddisp.pl?gene=SLC19A3
PKLR	Pyruvate Kinase L/R	Protein Coding	45	GC01M155289	3.92138385772705	https://www.genecards.org/cgi-bin/carddisp.pl?gene=PKLR
FLNA	Filamin A	Protein Coding	46	GC0XM154348	3.92017078399658	https://www.genecards.org/cgi-bin/carddisp.pl?gene=FLNA
PMAIP1	Phorbol-12-Myristate-13-Acetate-Induced Protein 1	Protein Coding	38	GC18P059899	3.91634273529053	https://www.genecards.org/cgi-bin/carddisp.pl?gene=PMAIP1
TOLLIP	Toll Interacting Protein	Protein Coding	42	GC11M001274	3.91454720497131	https://www.genecards.org/cgi-bin/carddisp.pl?gene=TOLLIP
MSH6	MutS Homolog 6	Protein Coding	48	GC02P047695	3.91298055648804	https://www.genecards.org/cgi-bin/carddisp.pl?gene=MSH6
ABCB7	ATP Binding Cassette Subfamily B Member 7	Protein Coding	43	GC0XM075053	3.91097593307495	https://www.genecards.org/cgi-bin/carddisp.pl?gene=ABCB7
NAGS	N-Acetylglutamate Synthase	Protein Coding	40	GC17P044004	3.91040420532227	https://www.genecards.org/cgi-bin/carddisp.pl?gene=NAGS
H19	H19 Imprinted Maternally Expressed Transcript	RNA Gene	28	GC11M001995	3.90666913986206	https://www.genecards.org/cgi-bin/carddisp.pl?gene=H19
IVD	Isovaleryl-CoA Dehydrogenase	Protein Coding	43	GC15P040405	3.90505886077881	https://www.genecards.org/cgi-bin/carddisp.pl?gene=IVD
MGST3	Microsomal Glutathione S-Transferase 3	Protein Coding	40	GC01P165632	3.9048900604248	https://www.genecards.org/cgi-bin/carddisp.pl?gene=MGST3
CHRM1	Cholinergic Receptor Muscarinic 1	Protein Coding	44	GC11M089657	3.90403819084167	https://www.genecards.org/cgi-bin/carddisp.pl?gene=CHRM1
F2R	Coagulation Factor II Thrombin Receptor	Protein Coding	45	GC05P076716	3.90307474136353	https://www.genecards.org/cgi-bin/carddisp.pl?gene=F2R
SIAH1	Siah E3 Ubiquitin Protein Ligase 1	Protein Coding	45	GC16M048357	3.90285396575928	https://www.genecards.org/cgi-bin/carddisp.pl?gene=SIAH1
HTRA1	HtrA Serine Peptidase 1	Protein Coding	44	GC10P122461	3.90082716941833	https://www.genecards.org/cgi-bin/carddisp.pl?gene=HTRA1
USP7	Ubiquitin Specific Peptidase 7	Protein Coding	47	GC16M008892	3.89577293395996	https://www.genecards.org/cgi-bin/carddisp.pl?gene=USP7
MIR214	MicroRNA 214	RNA Gene	22	GC01M172234	3.89517688751221	https://www.genecards.org/cgi-bin/carddisp.pl?gene=MIR214
TP53I3	Tumor Protein P53 Inducible Protein 3	Protein Coding	40	GC02M024078	3.89442682266235	https://www.genecards.org/cgi-bin/carddisp.pl?gene=TP53I3
CHRNB1	Cholinergic Receptor Nicotinic Beta 1 Subunit	Protein Coding	44	GC17P011155	3.89297962188721	https://www.genecards.org/cgi-bin/carddisp.pl?gene=CHRNB1
H2AC18	H2A Clustered Histone 18	Protein Coding	26	GC01M152015	3.88947653770447	https://www.genecards.org/cgi-bin/carddisp.pl?gene=H2AC18
NRGN	Neurogranin	Protein Coding	38	GC11P124739	3.88754963874817	https://www.genecards.org/cgi-bin/carddisp.pl?gene=NRGN
CDH13	Cadherin 13	Protein Coding	43	GC16P082626	3.88701772689819	https://www.genecards.org/cgi-bin/carddisp.pl?gene=CDH13
ATP8A1	ATPase Phospholipid Transporting 8A1	Protein Coding	41	GC04M042410	3.88620281219482	https://www.genecards.org/cgi-bin/carddisp.pl?gene=ATP8A1
IGES	Immunoglobulin E Concentration, Serum	Genetic Locus	4	GC05U990033	3.88553690910339	https://www.genecards.org/cgi-bin/carddisp.pl?gene=IGES
RECQL4	RecQ Like Helicase 4	Protein Coding	41	GC08M145425	3.8839807510376	https://www.genecards.org/cgi-bin/carddisp.pl?gene=RECQL4
PEX3	Peroxisomal Biogenesis Factor 3	Protein Coding	41	GC06P143450	3.88276886940002	https://www.genecards.org/cgi-bin/carddisp.pl?gene=PEX3
H2BC21	H2B Clustered Histone 21	Protein Coding	30	GC01M152029	3.88136053085327	https://www.genecards.org/cgi-bin/carddisp.pl?gene=H2BC21
PNPLA8	Patatin Like Phospholipase Domain Containing 8	Protein Coding	42	GC07M108470	3.88114404678345	https://www.genecards.org/cgi-bin/carddisp.pl?gene=PNPLA8
PLD2	Phospholipase D2	Protein Coding	46	GC17P004808	3.87983322143555	https://www.genecards.org/cgi-bin/carddisp.pl?gene=PLD2
MYH9	Myosin Heavy Chain 9	Protein Coding	47	GC22M036281	3.87752437591553	https://www.genecards.org/cgi-bin/carddisp.pl?gene=MYH9
TGFB1I1	Transforming Growth Factor Beta 1 Induced Transcript 1	Protein Coding	40	GC16P041145	3.8759651184082	https://www.genecards.org/cgi-bin/carddisp.pl?gene=TGFB1I1
DNAJB11	DnaJ Heat Shock Protein Family (Hsp40) Member B11	Protein Coding	39	GC03P186567	3.8751654624939	https://www.genecards.org/cgi-bin/carddisp.pl?gene=DNAJB11
TFEB	Transcription Factor EB	Protein Coding	40	GC06M066171	3.87443971633911	https://www.genecards.org/cgi-bin/carddisp.pl?gene=TFEB
SPARC	Secreted Protein Acidic And Cysteine Rich	Protein Coding	48	GC05M151661	3.87367939949036	https://www.genecards.org/cgi-bin/carddisp.pl?gene=SPARC
NPR3	Natriuretic Peptide Receptor 3	Protein Coding	45	GC05P032689	3.8722972869873	https://www.genecards.org/cgi-bin/carddisp.pl?gene=NPR3
SLC25A13	Solute Carrier Family 25 Member 13	Protein Coding	45	GC07M096120	3.87140202522278	https://www.genecards.org/cgi-bin/carddisp.pl?gene=SLC25A13
NUDT18	Nudix Hydrolase 18	Protein Coding	32	GC08M022106	3.86844325065613	https://www.genecards.org/cgi-bin/carddisp.pl?gene=NUDT18
MAP4K4	Mitogen-Activated Protein Kinase Kinase Kinase Kinase 4	Protein Coding	46	GC02P101696	3.86462831497192	https://www.genecards.org/cgi-bin/carddisp.pl?gene=MAP4K4
TACO1	Translational Activator Of Cytochrome C Oxidase I	Protein Coding	39	GC17P063600	3.8638379573822	https://www.genecards.org/cgi-bin/carddisp.pl?gene=TACO1
DYSF	Dysferlin	Protein Coding	42	GC02P071453	3.8624746799469	https://www.genecards.org/cgi-bin/carddisp.pl?gene=DYSF
ROMO1	Reactive Oxygen Species Modulator 1	Protein Coding	33	GC20P035699	3.86246609687805	https://www.genecards.org/cgi-bin/carddisp.pl?gene=ROMO1
HSPA12A	Heat Shock Protein Family A (Hsp70) Member 12A	Protein Coding	37	GC10M116671	3.86186289787292	https://www.genecards.org/cgi-bin/carddisp.pl?gene=HSPA12A
CEBPA	CCAAT Enhancer Binding Protein Alpha	Protein Coding	45	GC19M033299	3.86067843437195	https://www.genecards.org/cgi-bin/carddisp.pl?gene=CEBPA
RAD52	RAD52 Homolog, DNA Repair Protein	Protein Coding	40	GC12M000912	3.86019372940063	https://www.genecards.org/cgi-bin/carddisp.pl?gene=RAD52
PSMD1	Proteasome 26S Subunit, Non-ATPase 1	Protein Coding	38	GC02P231056	3.86000990867615	https://www.genecards.org/cgi-bin/carddisp.pl?gene=PSMD1
GNPAT	Glyceronephosphate O-Acyltransferase	Protein Coding	44	GC01P231241	3.85684943199158	https://www.genecards.org/cgi-bin/carddisp.pl?gene=GNPAT
MAP3K15	Mitogen-Activated Protein Kinase Kinase Kinase 15	Protein Coding	36	GC0XM019360	3.8563334941864	https://www.genecards.org/cgi-bin/carddisp.pl?gene=MAP3K15
ATG5	Autophagy Related 5	Protein Coding	42	GC06M106045	3.85614013671875	https://www.genecards.org/cgi-bin/carddisp.pl?gene=ATG5
MT-RNR1	Mitochondrially Encoded 12S RRNA	RNA Gene	17	GCMTP000642	3.85531783103943	https://www.genecards.org/cgi-bin/carddisp.pl?gene=MT-RNR1
KLF6	Kruppel Like Factor 6	Protein Coding	41	GC10M003779	3.85355710983276	https://www.genecards.org/cgi-bin/carddisp.pl?gene=KLF6
MIR148B	MicroRNA 148b	RNA Gene	21	GC12P054337	3.85328531265259	https://www.genecards.org/cgi-bin/carddisp.pl?gene=MIR148B
LIPG	Lipase G, Endothelial Type	Protein Coding	42	GC18P049560	3.85116529464722	https://www.genecards.org/cgi-bin/carddisp.pl?gene=LIPG
F12	Coagulation Factor XII	Protein Coding	48	GC05M177402	3.85116100311279	https://www.genecards.org/cgi-bin/carddisp.pl?gene=F12
TTPA	Alpha Tocopherol Transfer Protein	Protein Coding	41	GC08M063048	3.84872722625732	https://www.genecards.org/cgi-bin/carddisp.pl?gene=TTPA
TNFAIP3	TNF Alpha Induced Protein 3	Protein Coding	46	GC06P137866	3.84794688224792	https://www.genecards.org/cgi-bin/carddisp.pl?gene=TNFAIP3
CXCR1	C-X-C Motif Chemokine Receptor 1	Protein Coding	41	GC02M218162	3.84747266769409	https://www.genecards.org/cgi-bin/carddisp.pl?gene=CXCR1
SELENOW	Selenoprotein W	Protein Coding	28	GC19P067000	3.84735441207886	https://www.genecards.org/cgi-bin/carddisp.pl?gene=SELENOW
SPG7	SPG7 Matrix AAA Peptidase Subunit, Paraplegin	Protein Coding	44	GC16P091303	3.84368896484375	https://www.genecards.org/cgi-bin/carddisp.pl?gene=SPG7
FHOD1	Formin Homology 2 Domain Containing 1	Protein Coding	37	GC16M067230	3.84265208244324	https://www.genecards.org/cgi-bin/carddisp.pl?gene=FHOD1
[truncated: 7,556 more rows]
