# Supplementary material for: Revealing oxidative stress-related genes in osteoporosis and advanced structural biological study for novel natural material discovery regarding MAPKAPK2
Source: Front Endocrinol (Lausanne). 2022 Nov 21;13:1052721. doi: 10.3389/fendo.2022.1052721 (PMC9720258; doi:10.3389/fendo.2022.1052721)
Supplement: Supplementary Table 2 — All the docked materials ranked by docking scores. [file DataSheet_2.csv]

Compound	libdock scores
ZINC000062238222	199.071
ZINC000085544839	186.681
ZINC000004096878	179.817
ZINC000085545908	178.177
ZINC000095620524	177.817
ZINC000004096653	177.686
ZINC000085541163	176.428
ZINC000004096684	174.972
ZINC000072131515	173.649
ZINC000004099069	172.841
ZINC000014712793	171.674
ZINC000150338786	169.267
ZINC000085826837	168.849
ZINC000004099068	167.726
ZINC000014951658	167.058
ZINC000044086691	166.834
ZINC000049878197	166.611
ZINC000085826835	165.901
ZINC000008552163	165.583
ZINC000008552069	165.453
ZINC000042805482	164.83
ZINC000013513540	164.111
ZINC000040976869	163.364
ZINC000008220036	162.62
ZINC000004096910	162.34
ZINC000004096888	162.03
ZINC000049878510	161.995
ZINC000004096892	161.85
ZINC000014951634	161.81
ZINC000014952116	160.642
ZINC000004654845	160.605
ZINC000100045922	160.314
ZINC000008536462	160.305
ZINC000030729923	159.88
ZINC000003830635	159.715
ZINC000004228235	159.713
ZINC000009212425	159.574
ZINC000004096877	159.457
ZINC000008220033	159.16
ZINC000049784088	159.049
ZINC000009212426	159.015
ZINC000100277550	158.346
ZINC000001529323	157.835
ZINC000008218159	157.706
ZINC000008214494	157.483
ZINC000014946303	156.841
ZINC000002572533	156.794
ZINC000040873155	156.399
ZINC000008551213	156.378
ZINC000073220104	156.373
ZINC000004228293	156.056
ZINC000004228265	156.02
ZINC000030731360	155.897
ZINC000004228267	155.516
ZINC000001530788	155.439
ZINC000086047511	154.909
ZINC000040164439	154.888
ZINC000038143593	154.823
ZINC000026671872	154.777
ZINC000230075702	154.711
ZINC000009212428	154.328
ZINC000004217536	154.29
ZINC000008234257	154.286
ZINC000008577218	154.207
ZINC000100288506	154.145
ZINC000004228244	153.876
ZINC000095617636	153.761
ZINC000011536135	153.75
ZINC000004096059	153.635
ZINC000002005305	153.231
ZINC000012496591	153.013
ZINC000056897657	152.806
ZINC000085810532	152.723
ZINC000049878225	152.425
ZINC000085492224	152.245
ZINC000040165309	152.05
ZINC000002033589	151.913
ZINC000028968101	151.814
ZINC000017044426	151.799
ZINC000004228266	151.562
ZINC000004228237	150.918
ZINC000100822245	150.782
ZINC000100168592	150.759
ZINC000015253910	150.573
ZINC000028538573	150.288
ZINC000100503943	150.274
ZINC000004228238	150.254
ZINC000038143594	150.235
ZINC000004228247	150.053
ZINC000100116841	149.962
ZINC000014883348	149.774
ZINC000004228243	149.754
ZINC000004228270	149.754
ZINC000003874199	149.69
ZINC000044352341	149.496
ZINC000077301904	149.402
ZINC000003995616	148.783
ZINC000079212765	148.234
ZINC000014811803	148.033
ZINC000002566164	148.033
ZINC000014883350	147.98
ZINC000100634117	147.838
ZINC000014233122	147.696
ZINC000006845904	147.631
ZINC000028541553	147.571
ZINC000070669866	147.548
ZINC000004098232	147.471
ZINC000002033588	147.261
ZINC000040165424	147.173
ZINC000001687300	147.155
ZINC000004095521	146.887
ZINC000014883346	146.721
ZINC000002528510	146.708
ZINC000100044734	146.656
ZINC000038749537	146.635
ZINC000004098773	146.295
ZINC000044181690	146.268
ZINC000002526389	146.15
ZINC000008217367	146.083
ZINC000095561972	146.073
ZINC000003920266	146.003
ZINC000004098930	145.923
ZINC000040164463	145.794
ZINC000028968107	145.685
ZINC000013817033	145.671
ZINC000032840969	145.581
ZINC000072176585	145.532
ZINC000044181684	145.432
ZINC000100634116	145.419
ZINC000006920409	145.367
ZINC000085910679	145.266
ZINC000049878068	145.239
ZINC000100590636	145.168
ZINC000008552019	145.127
ZINC000100772347	145.106
ZINC000003831330	145.089
ZINC000018007499	145.081
ZINC000032785896	145.081
ZINC000005158610	145.022
ZINC000004016718	144.848
ZINC000014960640	144.733
ZINC000085599273	144.653
ZINC000002528509	144.515
ZINC000004097705	144.503
ZINC000043888354	144.416
ZINC000100777501	144.333
ZINC000100228754	144.132
ZINC000008214460	144.103
ZINC000012496595	143.979
ZINC000042806008	143.871
ZINC000004654260	143.864
ZINC000015122022	143.82
ZINC000039013540	143.691
ZINC000013378641	143.667
ZINC000095876593	143.643
ZINC000015060719	143.641
ZINC000011616633	143.563
ZINC000003917708	143.51
ZINC000085590635	143.509
ZINC000038143575	143.473
ZINC000035024527	143.443
ZINC000009212427	143.431
ZINC000030730350	143.413
ZINC000004098077	143.402
ZINC000003927222	143.298
ZINC000031459932	143.229
ZINC000095620579	143.131
ZINC000012496598	143.127
ZINC000100772349	143.087
ZINC000027646086	143.061
ZINC000014953257	142.96
ZINC000100078482	142.657
ZINC000017044430	142.617
ZINC000011616463	142.54
ZINC000072176181	142.534
ZINC000000537805	142.49
ZINC000004098466	142.481
ZINC000095617641	142.403
ZINC000100004322	142.393
ZINC000015721425	142.326
ZINC000004097774	142.312
ZINC000100228749	142.276
ZINC000045789238	142.252
ZINC000002526388	142.179
ZINC000021992902	142.144
ZINC000034073801	141.956
ZINC000100772345	141.798
ZINC000085922469	141.677
ZINC000015657768	141.674
ZINC000077293264	141.612
ZINC000095620840	141.57
ZINC000001999440	141.4
ZINC000002509755	141.346
ZINC000072177032	141.343
ZINC000049088142	141.323
ZINC000004095859	141.311
ZINC000011616635	141.275
ZINC000003831332	141.156
ZINC000034944433	141.136
ZINC000028882432	141.058
ZINC000008214697	140.985
ZINC000014811789	140.943
ZINC000003831329	140.935
ZINC000004164596	140.897
ZINC000062239635	140.862
ZINC000004654971	140.755
ZINC000014879999	140.598
ZINC000053057130	140.594
ZINC000049872065	140.153
ZINC000000900047	140.093
ZINC000004655034	139.999
ZINC000004654839	139.995
ZINC000004095530	139.941
ZINC000008860530	139.89
ZINC000017596232	139.861
ZINC000015149223	139.861
ZINC000049180748	139.861
ZINC000013108877	139.843
ZINC000049833002	139.74
ZINC000044181687	139.618
ZINC000003791929	139.544
ZINC000062240031	139.542
ZINC000064261573	139.497
ZINC000004098521	139.376
ZINC000100047699	139.308
ZINC000029042407	139.181
ZINC000027646060	139.17
ZINC000072186787	139.129
ZINC000003791931	139.111
ZINC000038141997	139.014
ZINC000004098302	138.982
ZINC000004098749	138.879
ZINC000003917574	138.838
ZINC000043450326	138.816
ZINC000206658454	138.813
ZINC000027646638	138.646
ZINC000100774817	138.514
ZINC000015219274	138.384
ZINC000049180751	138.379
ZINC000058475559	138.364
ZINC000021992916	138.356
ZINC000014592909	138.341
ZINC000040865806	138.334
ZINC000032840943	138.238
ZINC000049888788	138.23
ZINC000062238181	138.228
ZINC000004098726	138.226
ZINC000095619154	138.202
ZINC000017654900	138.093
ZINC000070455473	138.05
ZINC000028538797	138.045
ZINC000014811846	137.948
ZINC000001587150	137.912
ZINC000013378636	137.889
ZINC000001565353	137.838
ZINC000014953268	137.741
ZINC000013838499	137.632
ZINC000004096817	137.621
ZINC000003979028	137.595
ZINC000100822831	137.491
ZINC000044361247	137.448
ZINC000006017975	137.425
ZINC000011616634	137.361
ZINC000008221071	137.268
ZINC000011666642	137.238
ZINC000095620855	137.227
ZINC000002097863	137.199
ZINC000008221074	137.147
ZINC000059200542	137.116
ZINC000028654718	137.084
ZINC000014780845	137.015
ZINC000043888351	136.997
ZINC000035086286	136.984
ZINC000013130935	136.901
ZINC000001612188	136.891
ZINC000032840942	136.839
ZINC000002528486	136.706
ZINC000011616636	136.683
ZINC000049088143	136.675
ZINC000038559596	136.665
ZINC000027639971	136.617
ZINC000004654969	136.597
ZINC000070455322	136.582
ZINC000003914812	136.451
ZINC000003830397	136.442
ZINC000014614772	136.326
ZINC000034944434	136.264
ZINC000001557164	136.26
ZINC000003954386	136.257
ZINC000006093727	136.223
ZINC000013377892	136.144
ZINC000008143774	136.104
ZINC000013760073	136.018
ZINC000013542524	135.973
ZINC000014658378	135.921
ZINC000027646631	135.918
ZINC000028817821	135.913
ZINC000035454640	135.873
ZINC000003981490	135.771
ZINC000004098005	135.743
ZINC000005766341	135.742
ZINC000005811273	135.715
ZINC000008689961	135.673
ZINC000070666015	135.652
ZINC000011666641	135.606
ZINC000008214693	135.546
ZINC000032839034	135.54
ZINC000008837267	135.458
ZINC000004099004	135.452
ZINC000013512290	135.417
ZINC000013130933	135.407
ZINC000003983954	135.299
ZINC000008214394	135.251
ZINC000004655035	135.169
ZINC000029134694	135.14
ZINC000032840897	135.118
ZINC000072175944	134.992
ZINC000008219000	134.983
ZINC000095620841	134.914
ZINC000030725991	134.863
ZINC000008662732	134.773
ZINC000027646621	134.763
ZINC000040165181	134.733
ZINC000008829785	134.732
ZINC000006036201	134.586
ZINC000000689691	134.565
ZINC000002126785	134.549
ZINC000008844372	134.454
ZINC000008214395	134.414
ZINC000013512293	134.382
ZINC000044404823	134.374
ZINC000013328774	134.358
ZINC000038139866	134.211
ZINC000008221075	134.17
ZINC000001668160	134.028
ZINC000003871640	133.968
ZINC000003780340	133.958
ZINC000049872393	133.949
ZINC000059301183	133.913
ZINC000085772987	133.819
ZINC000001557162	133.746
ZINC000013377893	133.687
ZINC000027646625	133.666
ZINC000031456738	133.595
ZINC000003830512	133.594
ZINC000001531702	133.46
ZINC000003809850	133.407
ZINC000001612996	133.37
ZINC000070455321	133.344
ZINC000033834009	133.335
ZINC000008662733	133.28
ZINC000031165470	133.275
ZINC000001081322	133.21
ZINC000169320508	133.171
ZINC000028107226	133.155
ZINC000014825436	133.094
ZINC000027646038	133.068
ZINC000012496799	133.066
ZINC000013374325	133.06
ZINC000013374323	133.045
ZINC000003875985	133.033
ZINC000014780940	133.007
ZINC000012504487	132.998
ZINC000084711472	132.994
ZINC000004016719	132.988
ZINC000003947504	132.946
ZINC000040165180	132.828
ZINC000022058370	132.817
ZINC000084711473	132.75
ZINC000003871492	132.75
ZINC000012496548	132.747
ZINC000004098984	132.666
ZINC000006920421	132.66
ZINC000004097895	132.621
ZINC000013451339	132.503
ZINC000033902528	132.352
ZINC000040164194	132.324
ZINC000004095858	132.321
ZINC000004212164	132.319
ZINC000029046041	132.274
ZINC000001557161	132.26
ZINC000006036395	132.249
ZINC000005854691	132.172
ZINC000100257577	132.06
ZINC000005179479	132.015
ZINC000029134692	131.998
ZINC000012494317	131.981
ZINC000029128982	131.97
ZINC000014727602	131.969
ZINC000095619723	131.941
ZINC000004098918	131.833
ZINC000038143734	131.821
ZINC000008689960	131.797
ZINC000085800760	131.789
ZINC000034774793	131.696
ZINC000014767594	131.651
ZINC000013816329	131.639
ZINC000012495776	131.557
ZINC000005762784	131.556
ZINC000043450324	131.539
ZINC000008860500	131.472
ZINC000100051969	131.435
ZINC000003978463	131.416
ZINC000032840817	131.319
ZINC000004424205	131.314
ZINC000001557163	131.311
ZINC000014780962	131.258
ZINC000004216707	131.257
ZINC000070455474	131.054
ZINC000014780926	131.035
ZINC000004654958	131.025
ZINC000033902529	131.02
ZINC000014767731	131.018
ZINC000008551674	130.999
ZINC000008214783	130.94
ZINC000040879757	130.885
ZINC000058594092	130.863
ZINC000013781298	130.84
ZINC000100007120	130.84
ZINC000049881936	130.822
ZINC000095619662	130.812
ZINC000012495612	130.787
ZINC000032840901	130.752
ZINC000013451932	130.7
ZINC000013377888	130.698
ZINC000013377891	130.646
ZINC000003830747	130.615
ZINC000001531664	130.597
ZINC000053147179	130.469
ZINC000015212183	130.404
ZINC000032840912	130.367
ZINC000003813078	130.348
ZINC000004654957	130.326
ZINC000014824079	130.22
ZINC000003943903	130.208
ZINC000014648318	130.165
ZINC000004096987	130.164
ZINC000012496520	130.159
ZINC000013449409	130.119
ZINC000003871989	130.111
ZINC000014762761	130.067
ZINC000011666970	130.059
ZINC000061389537	130.045
ZINC000013377898	130.036
ZINC000004099035	129.932
ZINC000014780951	129.898
ZINC000013307925	129.883
ZINC000042835776	129.74
ZINC000014824077	129.738
ZINC000012494893	129.722
ZINC000012496793	129.719
ZINC000012496087	129.715
ZINC000032839026	129.595
ZINC000005854709	129.592
ZINC000003869906	129.555
ZINC000032840903	129.486
ZINC000001587152	129.444
ZINC000015206004	129.442
ZINC000004098355	129.426
ZINC000100822590	129.411
ZINC000100015048	129.406
ZINC000004428296	129.391
ZINC000004215541	129.376
ZINC000014780953	129.347
ZINC000004082125	129.343
ZINC000014690032	129.316
ZINC000012496414	129.239
ZINC000033816043	129.198
ZINC000013374322	129.141
ZINC000095617635	129.13
ZINC000006036380	129.107
ZINC000004655434	129.028
ZINC000013818319	128.977
ZINC000014711629	128.943
ZINC000002083220	128.926
ZINC000014727564	128.903
ZINC000014690442	128.885
ZINC000005978046	128.852
ZINC000004557101	128.814
ZINC000230067650	128.772
ZINC000044306907	128.75
ZINC000008214419	128.732
ZINC000003830511	128.728
ZINC000014658375	128.682
ZINC000031417974	128.595
ZINC000004098256	128.571
ZINC000001643072	128.569
ZINC000027638928	128.519
ZINC000004099002	128.502
ZINC000001531844	128.441
ZINC000015270293	128.387
ZINC000100084136	128.361
ZINC000003933037	128.343
ZINC000004557123	128.313
ZINC000033861415	128.304
ZINC000004097164	128.249
ZINC000001531300	128.202
ZINC000012495616	128.177
ZINC000014449640	128.174
ZINC000004096827	128.162
ZINC000004097121	128.162
ZINC000085836414	128.151
ZINC000012496421	128.132
ZINC000011616465	128.117
ZINC000086052261	128.011
ZINC000006018661	127.933
ZINC000013377889	127.888
ZINC000014718758	127.853
ZINC000004098657	127.852
ZINC000059588219	127.795
ZINC000015263967	127.785
ZINC000001545034	127.768
ZINC000028539727	127.755
ZINC000004098336	127.742
ZINC000014616103	127.74
ZINC000004098349	127.724
ZINC000015214245	127.699
ZINC000014592866	127.692
ZINC000004096986	127.686
ZINC000003813088	127.681
ZINC000013817014	127.68
ZINC000021981222	127.624
ZINC000004098236	127.592
ZINC000004474414	127.581
ZINC000014811844	127.577
ZINC000014711612	127.525
ZINC000004097088	127.489
ZINC000036294576	127.433
ZINC000003873159	127.427
ZINC000100822678	127.421
ZINC000056874533	127.383
ZINC000014767590	127.361
ZINC000013412576	127.246
ZINC000014780964	127.243
ZINC000005854698	127.2
ZINC000013449465	127.195
ZINC000012494087	127.148
ZINC000008551422	127.11
ZINC000003874886	127.097
ZINC000002584002	127.055
ZINC000031155527	127.006
ZINC000012495586	126.984
ZINC000030726840	126.94
ZINC000003861782	126.843
ZINC000003933041	126.835
ZINC000001692389	126.832
ZINC000040860903	126.798
ZINC000001531348	126.772
ZINC000027638954	126.769
ZINC000100163363	126.762
ZINC000032839073	126.756
ZINC000008143466	126.743
ZINC000002561117	126.729
ZINC000027644505	126.694
ZINC000004521879	126.691
ZINC000013449412	126.671
ZINC000012495318	126.658
ZINC000013817026	126.646
ZINC000033970417	126.639
ZINC000032785912	126.63
ZINC000004098695	126.553
ZINC000072103632	126.551
ZINC000011616272	126.545
ZINC000003977881	126.477
ZINC000064373300	126.46
ZINC000012496015	126.427
ZINC000000899870	126.386
ZINC000056874535	126.379
ZINC000029126267	126.377
ZINC000006094187	126.325
ZINC000043016594	126.314
ZINC000005854565	126.298
ZINC000031166410	126.297
ZINC000084709284	126.233
ZINC000003861169	126.173
ZINC000006094027	126.17
ZINC000003791817	126.138
ZINC000084709278	126.137
ZINC000012496295	126.116
ZINC000006073947	126.107
ZINC000032789737	126.102
ZINC000014951190	126.097
ZINC000013429502	126.045
ZINC000003938746	126.006
ZINC000004098610	126.005
ZINC000012495581	125.969
ZINC000038146181	125.969
ZINC000014616102	125.958
ZINC000014658236	125.898
ZINC000008214547	125.889
ZINC000003875502	125.888
ZINC000030731451	125.887
ZINC000014780701	125.852
ZINC000008214965	125.798
ZINC000003875704	125.791
ZINC000028537544	125.752
ZINC000014558326	125.75
ZINC000004098362	125.705
ZINC000004095494	125.695
ZINC000001916008	125.645
ZINC000004098929	125.614
ZINC000003830513	125.585
ZINC000004097695	125.568
ZINC000005260598	125.552
ZINC000006665108	125.492
ZINC000017198574	125.473
ZINC000013377934	125.446
ZINC000014642046	125.431
ZINC000005179475	125.423
ZINC000012493887	125.394
ZINC000002384973	125.351
ZINC000014945921	125.342
ZINC000016347026	125.337
ZINC000000899897	125.305
ZINC000028642898	125.305
ZINC000013449462	125.282
ZINC000043009609	125.279
ZINC000038559595	125.277
ZINC000118937099	125.264
ZINC000012496524	125.216
ZINC000004217451	125.191
ZINC000004742397	125.185
ZINC000022066319	125.145
ZINC000003830405	125.141
ZINC000004655435	125.123
ZINC000004655405	125.117
ZINC000100067274	125.113
ZINC000000899824	125.113
ZINC000008234355	125.102
ZINC000013677763	125.088
ZINC000031457890	125.075
ZINC000004098351	125.069
ZINC000014945920	125.049
ZINC000014947781	125.035
ZINC000027993997	125.018
ZINC000012495519	124.981
ZINC000013512028	124.979
ZINC000039066221	124.96
ZINC000001564959	124.956
ZINC000006017976	124.912
ZINC000004655432	124.877
ZINC000004228232	124.847
ZINC000013485414	124.847
ZINC000004521870	124.847
ZINC000001530775	124.815
ZINC000002037536	124.763
ZINC000012496233	124.746
ZINC000013125764	124.731
ZINC000001668768	124.721
ZINC000004654922	124.69
ZINC000036178158	124.665
ZINC000015120898	124.655
ZINC000003870602	124.64
ZINC000003630058	124.639
ZINC000027994016	124.612
ZINC000004655403	124.611
ZINC000004655433	124.607
ZINC000012495605	124.58
ZINC000034303702	124.576
ZINC000004098733	124.543
ZINC000004655406	124.503
ZINC000013512287	124.457
ZINC000043649320	124.453
ZINC000001611274	124.42
ZINC000013540278	124.39
ZINC000008034993	124.366
ZINC000008681609	124.353
ZINC000071341663	124.322
ZINC000028875204	124.314
ZINC000039066223	124.305
ZINC000012153719	124.301
ZINC000004217387	124.275
ZINC000004099013	124.264
ZINC000031169598	124.26
ZINC000034303703	124.255
ZINC000002008850	124.251
ZINC000084709280	124.24
ZINC000031474771	124.227
ZINC000012496397	124.218
ZINC000002384977	124.215
ZINC000004097122	124.204
ZINC000004172337	124.202
ZINC000012495062	124.182
ZINC000008234358	124.18
ZINC000004095825	124.169
ZINC000013838494	124.121
ZINC000002570158	124.06
ZINC000005999168	124.043
ZINC000100013581	124.03
ZINC000014763011	124.02
ZINC000072320087	124.012
ZINC000004098458	123.995
ZINC000034199141	123.987
ZINC000034303701	123.967
ZINC000028467879	123.915
ZINC000014824074	123.893
ZINC000008216841	123.879
ZINC000005854400	123.876
ZINC000004521813	123.87
ZINC000003830514	123.842
ZINC000003202703	123.836
ZINC000001667453	123.83
ZINC000004649679	123.791
ZINC000004098928	123.766
ZINC000001615344	123.759
ZINC000014824978	123.758
ZINC000013860547	123.758
ZINC000005999126	123.72
ZINC000077984859	123.706
ZINC000012496290	123.691
ZINC000013543206	123.69
ZINC000040934587	123.653
ZINC000095876594	123.631
ZINC000085507035	123.604
ZINC000003830713	123.571
ZINC000014658084	123.563
ZINC000014558314	123.558
ZINC000031157863	123.52
ZINC000002384987	123.509
ZINC000028967263	123.427
ZINC000014945922	123.385
ZINC000011616271	123.38
ZINC000036375370	123.354
ZINC000100772340	123.352
ZINC000014959367	123.321
ZINC000003871497	123.269
ZINC000013429504	123.255
ZINC000015251791	123.253
ZINC000003978497	123.243
ZINC000004097985	123.229
ZINC000008689957	123.197
ZINC000013136661	123.183
ZINC000004202515	123.174
ZINC000015206001	123.165
ZINC000059589161	123.146
ZINC000005260602	123.136
ZINC000027994020	123.117
ZINC000031460590	123.113
ZINC000004212924	123.102
ZINC000004544321	123.093
ZINC000001629864	123.085
ZINC000001595956	123.068
ZINC000082133033	123.066
ZINC000013829483	123.063
ZINC000014727630	123.058
ZINC000004097789	123.049
ZINC000070454233	123.037
ZINC000005601526	123.032
ZINC000095616601	123.005
ZINC000013130924	122.988
ZINC000004096710	122.977
ZINC000001667454	122.934
ZINC000004095842	122.932
ZINC000013415038	122.834
ZINC000004097086	122.823
ZINC000040896750	122.817
ZINC000012496032	122.801
ZINC000064858301	122.8
ZINC000004544319	122.764
ZINC000005849312	122.742
ZINC000004544317	122.705
ZINC000006393492	122.691
ZINC000013509284	122.689
ZINC000012494556	122.689
ZINC000005665084	122.687
ZINC000014819291	122.665
ZINC000014658239	122.638
ZINC000013515301	122.615
ZINC000005925644	122.555
ZINC000033820427	122.539
ZINC000001634344	122.504
ZINC000008552293	122.491
ZINC000004095717	122.487
ZINC000003805921	122.484
ZINC000012493900	122.454
ZINC000001577210	122.451
ZINC000031166504	122.447
ZINC000003947421	122.432
ZINC000043552700	122.385
ZINC000035271475	122.34
ZINC000004655404	122.329
ZINC000085994848	122.28
ZINC000014651456	122.266
ZINC000001872258	122.263
ZINC000014951196	122.223
ZINC000004134477	122.208
ZINC000014762498	122.15
ZINC000012496092	122.149
ZINC000002033818	122.141
ZINC000095619883	122.095
ZINC000027638905	122.088
ZINC000044417879	122.067
ZINC000003874778	122.034
ZINC000004544315	122.032
ZINC000012496298	122.008
ZINC000004098820	122
ZINC000002033819	121.999
ZINC000006569100	121.998
ZINC000012493972	121.99
ZINC000040164410	121.967
ZINC000005157592	121.967
ZINC000004098933	121.929
ZINC000005195818	121.899
ZINC000032840892	121.896
ZINC000002386791	121.893
ZINC000100360041	121.87
ZINC000005665087	121.86
ZINC000014592862	121.845
ZINC000004474460	121.809
ZINC000004544323	121.808
ZINC000006920417	121.805
ZINC000012496286	121.763
ZINC000004097812	121.717
ZINC000018037965	121.712
ZINC000049872124	121.698
ZINC000000538127	121.693
ZINC000028520217	121.668
ZINC000006006751	121.638
ZINC000005751264	121.637
ZINC000008437621	121.615
ZINC000005766454	121.576
ZINC000032840893	121.552
ZINC000004629876	121.546
ZINC000059230365	121.535
ZINC000015270291	121.484
ZINC000004655402	121.44
ZINC000005845767	121.439
ZINC000001531881	121.364
ZINC000002575132	121.363
ZINC000001318428	121.354
ZINC000005260601	121.353
ZINC000003860707	121.324
ZINC000014819293	121.315
ZINC000038143805	121.302
ZINC000013540213	121.29
ZINC000012494006	121.213
ZINC000005430812	121.195
ZINC000038803626	121.174
ZINC000058563822	121.139
ZINC000091297329	121.139
ZINC000001763468	121.113
ZINC000032840891	121.103
ZINC000000643203	121.02
ZINC000004095721	121
ZINC000040406945	120.992
ZINC000028820378	120.984
ZINC000032840814	120.983
ZINC000014766825	120.97
ZINC000013411981	120.97
ZINC000118914135	120.964
ZINC000004097185	120.961
ZINC000039108084	120.928
ZINC000004654858	120.912
ZINC000005978187	120.903
ZINC000004217650	120.876
ZINC000015270203	120.868
ZINC000077287124	120.867
ZINC000004080967	120.867
ZINC000005273623	120.86
ZINC000040866222	120.833
ZINC000034809349	120.814
ZINC000003913937	120.777
ZINC000019816066	120.724
ZINC000014887408	120.71
ZINC000013543186	120.646
ZINC000017545457	120.637
ZINC000004096507	120.623
ZINC000027641118	120.584
ZINC000004521924	120.534
ZINC000056897528	120.529
ZINC000026011099	120.526
ZINC000095553149	120.525
ZINC000005273981	120.517
ZINC000012153081	120.514
ZINC000004096983	120.511
ZINC000031460595	120.5
ZINC000003087481	120.468
ZINC000004098792	120.463
ZINC000095543572	120.458
ZINC000013546152	120.446
ZINC000001658570	120.367
ZINC000005037520	120.365
ZINC000001549362	120.36
ZINC000012496636	120.342
ZINC000059724990	120.316
ZINC000000899938	120.287
ZINC000030725719	120.284
ZINC000004215267	120.282
ZINC000014587260	120.282
ZINC000014718757	120.268
ZINC000027439698	120.249
ZINC000014692080	120.243
ZINC000012494068	120.223
ZINC000037866089	120.21
ZINC000003979155	120.187
ZINC000004098332	120.183
ZINC000004025386	120.171
ZINC000004716494	120.12
ZINC000014824980	120.065
ZINC000035456770	120.065
ZINC000004706381	120.039
ZINC000005358398	120.038
ZINC000005132207	120.025
ZINC000012496925	120.022
ZINC000006068808	120.014
ZINC000001658458	120.01
ZINC000000968444	120.003
ZINC000095099283	119.985
ZINC000030729814	119.978
ZINC000002558139	119.974
ZINC000002584477	119.912
ZINC000003875703	119.889
ZINC000032786202	119.878
ZINC000013829481	119.869
ZINC000004098921	119.861
ZINC000005283952	119.802
ZINC000008022579	119.796
ZINC000049783951	119.778
ZINC000043552595	119.76
ZINC000038143713	119.752
ZINC000003630060	119.72
ZINC000006528354	119.668
ZINC000031163558	119.653
ZINC000030729824	119.646
ZINC000005845755	119.643
ZINC000014505997	119.588
ZINC000006036327	119.584
ZINC000011616507	119.583
ZINC000002013189	119.575
ZINC000014774634	119.575
ZINC000005524314	119.52
ZINC000004096508	119.501
ZINC000001667455	119.491
ZINC000004716495	119.49
ZINC000000900145	119.465
ZINC000049244633	119.437
ZINC000004096712	119.43
ZINC000014651453	119.419
ZINC000012495022	119.41
ZINC000031159830	119.409
ZINC000002187519	119.308
ZINC000028115894	119.305
ZINC000001532100	119.304
ZINC000014587259	119.298
ZINC000004097707	119.298
ZINC000005760151	119.282
ZINC000012495508	119.28
ZINC000087493021	119.277
ZINC000001667643	119.258
ZINC000169297176	119.171
ZINC000002516840	119.162
ZINC000005761341	119.158
ZINC000014762532	119.148
ZINC000014920373	119.145
ZINC000049767861	119.13
ZINC000003979034	119.124
ZINC000033820426	119.109
ZINC000008214447	119.108
ZINC000003876073	119.102
ZINC000006006543	119.096
ZINC000001588537	119.066
ZINC000085537053	119.065
ZINC000015115178	119.028
ZINC000003819459	119.001
ZINC000070457351	118.987
ZINC000005758789	118.983
ZINC000031167746	118.973
ZINC000000900914	118.953
ZINC000002383057	118.925
ZINC000006036362	118.888
ZINC000060254423	118.87
ZINC000002575127	118.839
ZINC000003978495	118.836
ZINC000029056300	118.836
ZINC000011616508	118.819
ZINC000014762993	118.809
ZINC000014648223	118.802
ZINC000067664978	118.8
ZINC000001621671	118.795
ZINC000006484761	118.795
ZINC000053201251	118.771
ZINC000059725637	118.766
ZINC000013481841	118.761
ZINC000005976902	118.75
ZINC000004097087	118.743
ZINC000004096020	118.742
ZINC000006920372	118.707
ZINC000013412042	118.701
ZINC000008552023	118.644
ZINC000026990660	118.607
ZINC000003925289	118.601
ZINC000086052449	118.589
ZINC000033832185	118.583
ZINC000015776559	118.582
ZINC000031290884	118.569
ZINC000005854773	118.553
ZINC000002522581	118.549
ZINC000015120190	118.546
ZINC000014762755	118.501
ZINC000003197535	118.499
ZINC000014727570	118.498
ZINC000008952016	118.494
ZINC000012503177	118.469
ZINC000004028456	118.431
ZINC000003875383	118.413
ZINC000013374337	118.405
ZINC000014727633	118.4
ZINC000014824075	118.393
ZINC000006036234	118.381
ZINC000003978498	118.377
ZINC000014643684	118.376
ZINC000004098363	118.344
ZINC000004097814	118.316
ZINC000004073899	118.315
ZINC000006206700	118.276
ZINC000001634550	118.273
ZINC000042876996	118.258
ZINC000015270282	118.256
ZINC000012493596	118.249
ZINC000003979032	118.211
ZINC000004096816	118.208
ZINC000015270200	118.206
ZINC000003977990	118.186
ZINC000013374351	118.178
ZINC000003644943	118.165
ZINC000030729723	118.163
ZINC000012359968	118.161
ZINC000040164531	118.152
ZINC000082155215	118.052
ZINC000000340372	118
ZINC000001794885	117.966
ZINC000034189841	117.957
ZINC000034263536	117.937
ZINC000005115722	117.932
ZINC000100191509	117.932
ZINC000042835006	117.919
ZINC000013415009	117.906
ZINC000006498737	117.853
ZINC000001595957	117.822
ZINC000012496962	117.808
ZINC000005273906	117.791
ZINC000000900187	117.79
ZINC000005758645	117.784
ZINC000019338446	117.781
ZINC000034239698	117.713
ZINC000003830507	117.635
ZINC000040439709	117.626
ZINC000085599508	117.604
ZINC000033950824	117.592
ZINC000086001456	117.584
ZINC000013525418	117.56
ZINC000006483721	117.543
ZINC000014612909	117.536
ZINC000100037633	117.527
ZINC000012496959	117.518
ZINC000002100050	117.513
ZINC000015270284	117.508
ZINC000004073977	117.462
ZINC000084709282	117.459
ZINC000004404494	117.452
ZINC000014763060	117.448
ZINC000071281093	117.446
ZINC000004098720	117.439
ZINC000006036215	117.416
ZINC000017654112	117.412
ZINC000085638768	117.412
ZINC000001090002	117.387
ZINC000004468780	117.385
ZINC000000105309	117.375
ZINC000002004481	117.351
ZINC000032840889	117.343
ZINC000013907151	117.34
ZINC000077285163	117.303
ZINC000000839083	117.291
ZINC000009133172	117.291
ZINC000002561120	117.287
ZINC000003979035	117.279
ZINC000008860474	117.278
ZINC000003637160	117.26
ZINC000033831958	117.247
ZINC000004098748	117.228
ZINC000001531391	117.206
ZINC000000900254	117.161
ZINC000096015174	117.15
ZINC000003860283	117.128
ZINC000013378196	117.101
ZINC000032840885	117.095
ZINC000014727558	117.094
ZINC000000704424	117.077
ZINC000004539100	117.075
ZINC000015115057	117.071
ZINC000004098004	117.053
ZINC000013373368	117.047
ZINC000003780893	117.046
ZINC000003875407	117.042
ZINC000003979014	117.037
ZINC000014819208	117.036
ZINC000229763735	117.017
ZINC000100013640	116.995
ZINC000033965935	116.989
ZINC000005999135	116.968
ZINC000030729733	116.964
ZINC000003871495	116.963
ZINC000004262223	116.959
ZINC000001531508	116.934
ZINC000004082455	116.933
ZINC000002014578	116.915
ZINC000032840883	116.875
ZINC000006129939	116.846
ZINC000071341662	116.84
ZINC000000898732	116.832
ZINC000044419004	116.826
ZINC000033400147	116.817
ZINC000015256940	116.786
ZINC000013382497	116.761
ZINC000004726635	116.724
ZINC000015273414	116.706
ZINC000030731319	116.686
ZINC000006036238	116.686
ZINC000005273905	116.682
ZINC000008860487	116.676
ZINC000003812841	116.666
ZINC000005273978	116.662
ZINC000008655241	116.662
ZINC000005758832	116.649
ZINC000001576165	116.647
ZINC000001595958	116.638
ZINC000004096811	116.636
ZINC000005948807	116.63
ZINC000005195808	116.579
ZINC000005273982	116.565
ZINC000003869369	116.501
ZINC000067913734	116.477
ZINC000013125765	116.44
ZINC000014263020	116.416
ZINC000001537498	116.413
ZINC000006484599	116.404
ZINC000100033029	116.385
ZINC000014824027	116.359
ZINC000001645304	116.354
ZINC000001591041	116.352
ZINC000004082064	116.351
ZINC000084711477	116.344
ZINC000003918157	116.312
ZINC000015256977	116.279
ZINC000005273983	116.257
ZINC000014824901	116.233
ZINC000013382499	116.219
ZINC000008860486	116.216
ZINC000008860475	116.206
ZINC000003978496	116.172
ZINC000014642747	116.153
ZINC000006036235	116.134
ZINC000005948784	116.13
ZINC000003938684	116.067
ZINC000003610022	116.035
ZINC000084711474	116.002
ZINC000014089740	115.999
ZINC000014642997	115.984
ZINC000015120613	115.978
ZINC000015193873	115.968
ZINC000035458725	115.967
ZINC000072133963	115.958
ZINC000012363891	115.93
ZINC000001658901	115.93
ZINC000013383221	115.895
ZINC000003827362	115.876
ZINC000003860825	115.871
ZINC000004027519	115.857
ZINC000033820428	115.837
ZINC000001684799	115.831
ZINC000005784191	115.795
ZINC000000895630	115.747
ZINC000100775663	115.724
ZINC000004654967	115.688
ZINC000003874552	115.678
ZINC000000899909	115.66
ZINC000001530575	115.635
ZINC000000899200	115.628
ZINC000015270190	115.618
ZINC000003785276	115.609
ZINC000008860473	115.579
ZINC000004215814	115.558
ZINC000002525131	115.545
ZINC000004213659	115.542
ZINC000035458730	115.51
ZINC000000899429	115.503
ZINC000001634347	115.494
ZINC000006206699	115.454
ZINC000006520504	115.447
ZINC000008437774	115.435
ZINC000005948809	115.426
ZINC000049878297	115.423
ZINC000002020114	115.421
ZINC000003914808	115.407
ZINC000085489792	115.339
ZINC000002559930	115.335
ZINC000040410807	115.314
ZINC000006050191	115.29
ZINC000015270192	115.245
ZINC000015121943	115.241
ZINC000003914811	115.241
ZINC000000900158	115.238
ZINC000008860472	115.18
ZINC000022061293	115.169
ZINC000082105375	115.165
ZINC000005273977	115.125
ZINC000013485565	115.12
ZINC000003979036	115.12
ZINC000000156831	115.106
ZINC000013838497	115.101
ZINC000070451040	115.101
ZINC000000057125	115.091
ZINC000004081322	115.065
ZINC000001605266	115.059
ZINC000014655907	115.05
ZINC000014824974	115.048
ZINC000001645590	115.037
ZINC000001576164	115.034
ZINC000015120612	114.996
ZINC000100060554	114.992
ZINC000004042371	114.983
ZINC000008219946	114.971
ZINC000035455581	114.96
ZINC000005963547	114.955
ZINC000000899668	114.944
ZINC000012494284	114.943
ZINC000014642912	114.934
ZINC000001849659	114.931
ZINC000013783510	114.926
ZINC000038143761	114.906
ZINC000040431403	114.895
ZINC000001849658	114.889
ZINC000006020493	114.881
ZINC000008195650	114.873
ZINC000100038257	114.865
ZINC000001689533	114.864
ZINC000001559232	114.854
ZINC000003914810	114.845
ZINC000004098123	114.841
ZINC000014642230	114.814
ZINC000086051400	114.785
ZINC000004097549	114.783
ZINC000000899902	114.769
ZINC000031290887	114.766
ZINC000005854532	114.745
ZINC000001576167	114.726
ZINC000031154891	114.716
ZINC000004683730	114.698
ZINC000002516113	114.696
ZINC000012494411	114.692
ZINC000002384820	114.604
ZINC000004544883	114.595
ZINC000004073895	114.571
ZINC000005972962	114.538
ZINC000004097943	114.535
ZINC000001532099	114.52
ZINC000013515185	114.507
ZINC000230066905	114.507
ZINC000001531449	114.498
ZINC000005360178	114.48
ZINC000000898642	114.471
ZINC000012494203	114.462
ZINC000008035017	114.453
ZINC000014727657	114.404
ZINC000014642741	114.395
ZINC000004474575	114.391
ZINC000014642994	114.387
ZINC000014762971	114.362
ZINC000002572104	114.321
ZINC000002004126	114.297
ZINC000008219947	114.288
ZINC000002139624	114.269
ZINC000032840992	114.267
ZINC000006036237	114.265
ZINC000008437018	114.255
ZINC000100064387	114.222
ZINC000004073983	114.219
ZINC000033950823	114.214
ZINC000013130921	114.19
ZINC000012493582	114.174
ZINC000015120611	114.166
ZINC000001532097	114.155
ZINC000022055139	114.133
ZINC000001858795	114.121
ZINC000002030715	114.109
ZINC000059725378	114.106
ZINC000000901042	114.102
ZINC000002392265	114.101
ZINC000001535009	114.065
ZINC000014503461	114.049
ZINC000000001624	114.039
ZINC000004726636	114.011
ZINC000000898959	113.993
ZINC000004026533	113.983
ZINC000002036848	113.977
ZINC000006484604	113.971
ZINC000014557891	113.955
ZINC000002554900	113.942
ZINC000015115129	113.934
ZINC000006018683	113.932
ZINC000003914809	113.894
ZINC000013378188	113.881
ZINC000008195648	113.868
ZINC000003136353	113.834
ZINC000013434200	113.831
ZINC000014728402	113.805
ZINC000013212346	113.804
ZINC000004899457	113.8
ZINC000014819519	113.793
ZINC000005639637	113.78
ZINC000005733652	113.767
ZINC000001886965	113.758
ZINC000014610081	113.738
ZINC000014762534	113.699
ZINC000006036223	113.667
ZINC000084634324	113.656
ZINC000028465419	113.648
ZINC000000019968	113.634
ZINC000032790761	113.63
ZINC000001542002	113.62
ZINC000014813714	113.616
ZINC000013212344	113.612
ZINC000001605475	113.609
ZINC000021981235	113.608
ZINC000001635640	113.58
ZINC000034226690	113.576
ZINC000018258326	113.552
ZINC000000715918	113.537
ZINC000014763050	113.513
ZINC000009212667	113.499
ZINC000000898237	113.484
ZINC000005554720	113.477
ZINC000000105086	113.466
ZINC000002529828	113.459
ZINC000001552042	113.459
ZINC000050027425	113.429
ZINC000006845726	113.426
ZINC000000338120	113.387
ZINC000049952219	113.377
ZINC000014760153	113.366
ZINC000005158937	113.345
ZINC000000105082	113.3
ZINC000001532105	113.297
ZINC000002556614	113.292
ZINC000019899011	113.277
ZINC000030725564	113.271
ZINC000001651126	113.246
ZINC000013340605	113.219
ZINC000004533517	113.219
ZINC000004098448	113.212
ZINC000005140888	113.141
ZINC000004428527	113.139
ZINC000013375725	113.106
ZINC000100065283	113.102
ZINC000004098354	113.101
ZINC000002384979	113.093
ZINC000005116154	113.074
ZINC000005116153	113.074
ZINC000031160548	113.074
ZINC000064858945	113.061
ZINC000006858022	113.043
ZINC000032024272	112.996
ZINC000059868199	112.985
ZINC000000039091	112.984
ZINC000001689527	112.981
ZINC000058581281	112.967
ZINC000008195649	112.946
ZINC000002560983	112.936
ZINC000008214406	112.93
ZINC000014642224	112.919
ZINC000004098776	112.894
ZINC000004468855	112.891
ZINC000001531364	112.879
ZINC000005760164	112.851
ZINC000100018343	112.846
ZINC000018028709	112.846
ZINC000014642991	112.825
ZINC000004098725	112.823
ZINC000003875620	112.815
ZINC000033901069	112.814
ZINC000013108863	112.813
ZINC000004098208	112.8
ZINC000044306670	112.799
ZINC000005533363	112.776
ZINC000003980114	112.741
ZINC000013212348	112.74
ZINC000014505065	112.739
ZINC000008219876	112.705
ZINC000002539823	112.703
ZINC000006569123	112.697
ZINC000000595402	112.686
ZINC000034349845	112.682
ZINC000004096654	112.668
ZINC000050027103	112.665
ZINC000001532042	112.659
ZINC000003882101	112.655
ZINC000004533516	112.619
ZINC000008234239	112.618
ZINC000001589278	112.599
ZINC000034205088	112.594
ZINC000001727527	112.591
ZINC000100775666	112.588
ZINC000013382498	112.565
ZINC000003812851	112.562
ZINC000034349835	112.539
ZINC000014503833	112.532
ZINC000000039092	112.531
ZINC000003978792	112.526
ZINC000002561118	112.507
ZINC000033903112	112.502
ZINC000012958448	112.479
ZINC000006403375	112.471
ZINC000056870932	112.468
ZINC000015193871	112.46
ZINC000002384770	112.444
ZINC000002384778	112.375
ZINC000085966361	112.352
ZINC000169363256	112.349
ZINC000003881708	112.318
ZINC000013382496	112.287
ZINC000003136351	112.284
ZINC000006036227	112.28
ZINC000013352617	112.277
ZINC000000899389	112.274
ZINC000004534050	112.272
ZINC000031159895	112.23
ZINC000001529568	112.185
ZINC000053147420	112.183
ZINC000004228292	112.173
ZINC000031318695	112.166
ZINC000014610079	112.138
ZINC000001680659	112.08
ZINC000001891034	112.077
ZINC000015256967	112.073
ZINC000028631632	112.071
ZINC000000388657	112.065
ZINC000030727277	112.034
ZINC000085808802	112.025
ZINC000008437239	112.02
ZINC000002556664	111.993
ZINC000013382495	111.987
ZINC000001605265	111.983
ZINC000017653971	111.938
ZINC000013481984	111.926
ZINC000004404409	111.916
ZINC000001605267	111.914
ZINC000000119983	111.902
ZINC000001713168	111.899
ZINC000005273979	111.897
ZINC000018185774	111.89
ZINC000008234225	111.881
ZINC000002525300	111.881
ZINC000014860239	111.875
ZINC000002384989	111.847
ZINC000014642744	111.842
ZINC000000625876	111.835
ZINC000003925823	111.835
ZINC000002575496	111.815
ZINC000000901041	111.793
ZINC000005493040	111.774
ZINC000035880869	111.769
ZINC000008655654	111.769
ZINC000034349844	111.766
ZINC000000056583	111.759
ZINC000004090458	111.731
ZINC000005431520	111.729
ZINC000005283951	111.724
ZINC000000901461	111.684
ZINC000005762063	111.663
ZINC000005114398	111.648
ZINC000006092274	111.623
ZINC000006041766	111.618
ZINC000005732373	111.611
ZINC000014819517	111.611
ZINC000001865984	111.601
ZINC000005821119	111.59
ZINC000001562124	111.587
ZINC000018269677	111.581
ZINC000014728401	111.524
ZINC000030726863	111.5
ZINC000016026413	111.498
ZINC000014980269	111.497
ZINC000005998961	111.491
ZINC000004102166	111.471
ZINC000066065959	111.463
ZINC000016248854	111.44
ZINC000001069091	111.425
ZINC000006036231	111.386
ZINC000001849660	111.357
ZINC000015052537	111.355
ZINC000003869685	111.311
ZINC000003918156	111.3
ZINC000005838168	111.298
ZINC000040165222	111.273
ZINC000000338225	111.259
ZINC000005447704	111.247
ZINC000027211157	111.193
ZINC000002561050	111.192
ZINC000085808798	111.189
ZINC000040951974	111.185
ZINC000000895662	111.183
ZINC000000058117	111.177
ZINC000004216543	111.175
ZINC000003979024	111.135
ZINC000031158164	111.132
ZINC000013436958	111.11
ZINC000000119988	111.106
ZINC000001573788	111.106
ZINC000003875764	111.099
ZINC000000001412	111.091
ZINC000013513316	111.091
ZINC000077291524	111.091
ZINC000050027349	111.06
ZINC000000105076	111.053
ZINC000002575131	111.016
ZINC000085808811	111.013
ZINC000100050208	110.961
ZINC000003830215	110.926
ZINC000014762603	110.923
ZINC000004228242	110.9
ZINC000012493944	110.887
ZINC000003875441	110.886
ZINC000014686696	110.884
ZINC000013378210	110.879
ZINC000005765083	110.86
ZINC000100059302	110.857
ZINC000039205940	110.835
ZINC000014807483	110.83
ZINC000001576166	110.807
ZINC000077301373	110.804
ZINC000001849661	110.789
ZINC000000012342	110.781
ZINC000058574669	110.778
ZINC000028541549	110.778
ZINC000050027013	110.754
ZINC000038141473	110.751
ZINC000008195647	110.738
ZINC000014811056	110.718
ZINC000000600484	110.694
ZINC000014762510	110.684
ZINC000000900910	110.673
ZINC000004762006	110.663
ZINC000042891385	110.661
ZINC000015122269	110.66
ZINC000008234343	110.65
ZINC000014585210	110.633
ZINC000008214562	110.608
ZINC000001575028	110.607
ZINC000002566194	110.602
ZINC000005158935	110.599
ZINC000015256943	110.586
ZINC000004214363	110.579
ZINC000001702514	110.577
ZINC000005962605	110.571
ZINC000003875781	110.552
ZINC000012405245	110.549
ZINC000050027843	110.547
ZINC000008036012	110.533
ZINC000056871318	110.526
ZINC000001730395	110.525
ZINC000004096248	110.517
ZINC000039205941	110.514
ZINC000005116882	110.496
ZINC000001863454	110.482
ZINC000001583681	110.472
ZINC000096085903	110.471
ZINC000004090721	110.461
ZINC000013383015	110.46
ZINC000031475539	110.444
ZINC000035464648	110.443
ZINC000014762797	110.427
ZINC000031298217	110.37
ZINC000004804529	110.363
ZINC000100772688	110.343
ZINC000014636433	110.326
ZINC000000895958	110.323
ZINC000000388659	110.315
ZINC000014687919	110.304
ZINC000050027368	110.251
ZINC000004098822	110.25
ZINC000034046036	110.25
ZINC000008214589	110.246
ZINC000034349836	110.244
ZINC000001531363	110.241
ZINC000008214560	110.237
ZINC000014760151	110.229
ZINC000014806846	110.227
ZINC000003777403	110.204
ZINC000004683716	110.198
ZINC000031154896	110.175
ZINC000003979002	110.173
ZINC000003979027	110.156
ZINC000002146627	110.136
ZINC000009212668	110.129
ZINC000003594862	110.128
ZINC000005879645	110.121
ZINC000014642750	110.104
ZINC000006411540	110.098
ZINC000014819147	110.055
ZINC000000056555	110.045
ZINC000033995505	110.043
ZINC000002384787	110.025
ZINC000013660217	110.025
ZINC000005854524	110.018
ZINC000003651513	109.999
ZINC000003651514	109.981
ZINC000014505068	109.98
ZINC000001605474	109.978
ZINC000014504375	109.967
ZINC000005757941	109.966
ZINC000003861087	109.963
ZINC000008143844	109.961
ZINC000002563374	109.961
ZINC000006484607	109.959
ZINC000100828911	109.906
ZINC000005854502	109.894
ZINC000050027716	109.894
ZINC000014762021	109.876
ZINC000085808820	109.874
ZINC000000039111	109.865
ZINC000003648307	109.855
ZINC000001081533	109.848
ZINC000015115243	109.829
ZINC000012496045	109.811
ZINC000067913216	109.806
ZINC000001697652	109.8
ZINC000002560972	109.783
ZINC000001702730	109.76
ZINC000014509649	109.741
ZINC000013547338	109.737
ZINC000050027205	109.723
ZINC000000039452	109.722
ZINC000006003698	109.675
ZINC000005963645	109.667
ZINC000008143640	109.654
ZINC000003860433	109.626
ZINC000000898539	109.579
ZINC000015256869	109.576
ZINC000050027238	109.565
ZINC000013408812	109.55
ZINC000008681596	109.546
ZINC000003775158	109.526
ZINC000001605264	109.524
ZINC000000057128	109.515
ZINC000014436898	109.511
ZINC000001319752	109.493
ZINC000000035527	109.468
ZINC000014824976	109.463
ZINC000013373993	109.437
ZINC000005163012	109.432
ZINC000100042889	109.422
ZINC000000119985	109.413
ZINC000003881958	109.413
ZINC000002384822	109.406
ZINC000050027343	109.396
ZINC000050027365	109.386
ZINC000032840808	109.384
ZINC000031159899	109.382
ZINC000014696109	109.381
ZINC000005082112	109.374
ZINC000027211161	109.373
ZINC000001571580	109.367
ZINC000001530234	109.363
ZINC000002138728	109.351
ZINC000031156069	109.346
ZINC000031415489	109.337
ZINC000044387596	109.333
ZINC000005430816	109.329
ZINC000040164303	109.325
ZINC000034349847	109.324
ZINC000001570253	109.308
ZINC000005854633	109.304
ZINC000049600032	109.283
ZINC000001532098	109.266
ZINC000014814969	109.24
ZINC000005114391	109.235
ZINC000070450896	109.229
ZINC000004098574	109.226
ZINC000006525297	109.224
ZINC000040164259	109.223
ZINC000031350059	109.194
ZINC000003978494	109.168
ZINC000004095728	109.167
ZINC000001531846	109.151
ZINC000000517261	109.147
ZINC000001558484	109.146
ZINC000013509247	109.141
ZINC000020431034	109.13
ZINC000002570135	109.117
ZINC000013889040	109.109
ZINC000014980278	109.105
ZINC000000001083	109.099
ZINC000002242693	109.092
ZINC000014715656	109.091
ZINC000006482465	109.047
ZINC000003977785	109.027
ZINC000072108660	108.989
ZINC000005722524	108.984
ZINC000038143543	108.977
ZINC000014419532	108.977
ZINC000014811058	108.957
ZINC000000057905	108.932
ZINC000100772689	108.931
ZINC000001663391	108.926
ZINC000044352558	108.923
ZINC000000896120	108.885
ZINC000013660263	108.878
ZINC000002004083	108.868
ZINC000049872145	108.832
ZINC000005733551	108.822
ZINC000100777313	108.817
ZINC000003871358	108.813
ZINC000004098238	108.812
ZINC000013484812	108.809
ZINC000033995506	108.797
ZINC000019144231	108.793
ZINC000005732867	108.787
ZINC000013108265	108.781
ZINC000004098876	108.773
ZINC000100777317	108.773
ZINC000015121942	108.763
ZINC000001604019	108.744
ZINC000006483425	108.718
ZINC000005734356	108.711
ZINC000001632635	108.706
ZINC000053174616	108.69
ZINC000004887265	108.68
ZINC000053147419	108.668
ZINC000000388658	108.667
ZINC000006050189	108.666
ZINC000000896042	108.66
ZINC000003872686	108.659
ZINC000001599733	108.658
ZINC000014610083	108.649
ZINC000013517387	108.638
ZINC000038842195	108.63
ZINC000003874857	108.623
ZINC000011680913	108.604
ZINC000006018743	108.587
ZINC000014814973	108.578
ZINC000014435203	108.574
ZINC000000895617	108.569
ZINC000004025169	108.564
ZINC000034046037	108.552
ZINC000003875332	108.532
ZINC000000388656	108.528
ZINC000002159505	108.521
ZINC000001531914	108.512
ZINC000000597214	108.51
ZINC000005854640	108.472
ZINC000004915722	108.444
ZINC000100150837	108.435
ZINC000000035526	108.418
ZINC000000900152	108.406
ZINC000006067050	108.406
ZINC000014763077	108.388
ZINC000095618164	108.374
ZINC000003979026	108.367
ZINC000002558953	108.357
ZINC000002559943	108.343
ZINC000001997861	108.338
ZINC000000001360	108.324
ZINC000003954487	108.311
ZINC000028642721	108.3
ZINC000028222051	108.299
ZINC000004095731	108.29
ZINC000002561287	108.277
ZINC000003792789	108.275
ZINC000000056474	108.229
ZINC000044404288	108.21
ZINC000004104829	108.176
ZINC000013660211	108.174
ZINC000034349846	108.173
ZINC000002384982	108.167
ZINC000012360009	108.144
ZINC000100771605	108.141
ZINC000000039451	108.121
ZINC000012494015	108.072
ZINC000004098750	108.064
ZINC000000225574	108.058
ZINC000031998249	108.052
ZINC000034349834	108.046
ZINC000001684139	108.036
ZINC000014692588	107.996
ZINC000013549756	107.965
ZINC000003875560	107.961
ZINC000003651516	107.947
ZINC000001865985	107.945
ZINC000003833876	107.908
ZINC000019632628	107.868
ZINC000004097065	107.867
ZINC000002384976	107.856
ZINC000004027246	107.851
ZINC000004096102	107.829
ZINC000005722488	107.806
ZINC000001865982	107.796
ZINC000015219741	107.78
ZINC000014819753	107.768
ZINC000031490064	107.764
ZINC000001531857	107.755
ZINC000027211165	107.726
ZINC000000005319	107.723
ZINC000002015244	107.718
ZINC000015114975	107.708
ZINC000050026978	107.699
ZINC000015258073	107.695
ZINC000001624462	107.691
ZINC000033995932	107.644
ZINC000064858950	107.613
ZINC000070454179	107.613
ZINC000014722312	107.607
ZINC000002146973	107.601
ZINC000000898481	107.596
ZINC000001641925	107.588
ZINC000003979023	107.581
ZINC000013327493	107.565
ZINC000003978987	107.564
ZINC000004216287	107.561
ZINC000005158963	107.552
ZINC000000895645	107.548
ZINC000000000706	107.548
ZINC000064219050	107.54
ZINC000004098510	107.535
ZINC000034169003	107.52
ZINC000000689683	107.519
ZINC000028631415	107.513
ZINC000001865983	107.498
ZINC000004801872	107.498
ZINC000003996035	107.497
ZINC000006018691	107.48
ZINC000001863457	107.469
ZINC000000056584	107.459
ZINC000014824781	107.435
ZINC000014690904	107.42
ZINC000001662779	107.417
ZINC000005141262	107.401
ZINC000042877873	107.39
ZINC000013522804	107.38
ZINC000006760986	107.376
ZINC000030731379	107.371
ZINC000002384970	107.35
ZINC000001570254	107.326
ZINC000004199939	107.315
ZINC000005247757	107.3
ZINC000008221225	107.29
ZINC000005358329	107.286
ZINC000100777316	107.248
ZINC000085831743	107.242
ZINC000056871335	107.23
ZINC000001529772	107.197
ZINC000014636766	107.191
ZINC000001570252	107.167
ZINC000001589378	107.164
ZINC000004098356	107.129
ZINC000013378578	107.124
ZINC000095618233	107.115
ZINC000003860869	107.114
ZINC000008036015	107.109
ZINC000004533519	107.096
ZINC000000621833	107.095
ZINC000003978795	107.078
ZINC000096014343	107.077
ZINC000000056472	107.061
ZINC000000608233	107.059
ZINC000050027797	106.995
ZINC000001725698	106.992
ZINC000028537734	106.989
ZINC000064527839	106.987
ZINC000015261555	106.969
ZINC000005732527	106.964
ZINC000015261553	106.963
ZINC000004027981	106.958
ZINC000001664038	106.934
ZINC000000608085	106.93
ZINC000000621828	106.93
ZINC000013484750	106.924
ZINC000014089743	106.919
ZINC000004556745	106.913
ZINC000001605477	106.911
ZINC000004098631	106.89
ZINC000005854521	106.867
ZINC000019340795	106.846
ZINC000001589375	106.842
ZINC000000527386	106.841
ZINC000004098881	106.832
ZINC000008214634	106.806
ZINC000040880628	106.784
ZINC000008829484	106.776
ZINC000004098742	106.774
ZINC000005842416	106.762
ZINC000004098732	106.758
ZINC000003982483	106.758
ZINC000019418979	106.757
ZINC000005732370	106.756
ZINC000003881983	106.743
ZINC000035241121	106.726
ZINC000001559620	106.708
ZINC000003875493	106.7
ZINC000070451103	106.691
ZINC000005195795	106.661
ZINC000014715658	106.643
ZINC000034248042	106.638
ZINC000034051975	106.63
ZINC000000607997	106.629
ZINC000014682001	106.629
ZINC000004098864	106.613
ZINC000014636767	106.556
ZINC000000899892	106.548
ZINC000004693574	106.547
ZINC000002384984	106.505
ZINC000008437471	106.489
ZINC000003964578	106.486
ZINC000028631418	106.48
ZINC000000898461	106.473
ZINC000007974994	106.463
ZINC000012494489	106.458
ZINC000014824069	106.455
ZINC000056871336	106.426
ZINC000015638542	106.41
ZINC000095618468	106.405
ZINC000005732866	106.401
ZINC000004098424	106.395
ZINC000000056757	106.389
ZINC000014687876	106.386
ZINC000013132552	106.365
ZINC000001823371	106.359
ZINC000000901095	106.352
ZINC000100783640	106.346
ZINC000002561261	106.302
ZINC000006520505	106.265
ZINC000030726884	106.238
ZINC000004098319	106.233
ZINC000004727169	106.209
ZINC000013558221	106.202
ZINC000001570255	106.199
ZINC000000057670	106.195
ZINC000030731384	106.166
ZINC000034046038	106.156
ZINC000004098600	106.147
ZINC000004521925	106.141
ZINC000008234227	106.13
ZINC000013340319	106.114
ZINC000001531697	106.106
ZINC000050027010	106.105
ZINC000002048856	106.103
ZINC000030731390	106.091
ZINC000004042226	106.082
ZINC000053006601	106.065
ZINC000044387250	106.055
ZINC000000402705	106.05
ZINC000004762009	106.047
ZINC000014722381	106.028
ZINC000004095550	106.02
ZINC000032788664	106.007
ZINC000085836541	106.001
ZINC000001715690	105.993
ZINC000000858419	105.975
ZINC000040393108	105.972
ZINC000003977869	105.971
ZINC000026577575	105.969
ZINC000004096453	105.961
ZINC000005998671	105.953
ZINC000006094124	105.936
ZINC000018061098	105.936
ZINC000004097976	105.931
ZINC000000338223	105.929
ZINC000006019180	105.912
ZINC000033980257	105.887
ZINC000067913735	105.887
ZINC000000899797	105.883
ZINC000095914947	105.878
ZINC000001560625	105.873
ZINC000003833824	105.869
ZINC000034042772	105.841
ZINC000033980258	105.819
ZINC000005733553	105.806
ZINC000020431033	105.798
ZINC000002559023	105.796
ZINC000004349900	105.786
ZINC000021983147	105.782
ZINC000004097939	105.77
ZINC000000899851	105.747
ZINC000014658200	105.743
ZINC000002391078	105.728
ZINC000006845076	105.715
ZINC000003984116	105.68
ZINC000004096117	105.667
ZINC000015256866	105.656
ZINC000001531097	105.653
ZINC000014613037	105.634
ZINC000014927453	105.632
ZINC000033830516	105.622
ZINC000014617009	105.616
ZINC000008214679	105.611
ZINC000004082214	105.608
ZINC000008214943	105.539
ZINC000012358879	105.524
ZINC000038149089	105.521
[truncated: 8,076 more rows]
